# Supplementary material for: Proteomic analyses identify ARH3 as a serine mono-ADP-ribosylhydrolase
Source: Nat Commun. 2017 Dec 12;8:2055. doi: 10.1038/s41467-017-02253-1 (PMC5727137; doi:10.1038/s41467-017-02253-1)
Supplement: Supplementary file 2 — Supplementary Data 1 [file 41467_2017_2253_MOESM2_ESM.xlsx]

## Sheet: Sheet1
Gene Name	Peptide Sequence		ADPr Site	Mascot loc. Score>95% HCD or EThcD	ETHCD	PARG C - normalized abundance	PARG A- normalized abundance	PARG B- normalized abundance	ARH3 B- normalized abundance	ARH3 C- normalized abundance	ARH3 A- normalized abundance
CIRBP	SGGYGGSRDYYSSR		S	X	X	5.37895e+06	5.63648e+06	4.47975e+06	1187.91	37373.7	41749.5
LMNA	SGAQASSTPLSPTR		S	X	X	1.39414e+06	2.06654e+06	1.18159e+06	430.316	169.226	1901.08
TOP2A	DPALNSGVSQKPDPAK		S	X	X	0	1166.92	0	0	0	0
YY1	KSYLSGGAGAAGGGGADPGNKKWEQK		S	X	X	395995	450490	758399	0	0	147.308
TOP2A	GTKRDPALNSGVSQKPDPAK		S	X	X	1.81932e+06	1.26661e+06	1.35939e+06	6571.44	20951.3	22515.4
DIMT1	ELKSAGGLMFNTGIGQHILKNPLIINSIIDK		S	X	X	1.07204e+06	643699	806818	5243	14652.3	16915.1
DIMT1	ELKSAGGLMFNTGIGQHILK		S	X	X	386722	389998	388245	0	1047.75	4944.2
YY1	SYLSGGAGAAGGGGADPGNKKWEQK		S	X	X	3.52336e+06	2.92742e+06	1.79341e+06	1246.19	238.767	3650.23
HDGF	STANKYQVFFFGTHETAFLGPK		S	X	X	719307	836772	707695	4718.11	3453.13	6617.05
P4HB	VDATEESDLAQQYGVRGYPTIK		R	X	X	1.55455e+07	1.49309e+07	1.61059e+07	1.12659e+07	1.52089e+07	1.44898e+07
P4HB	LAKVDATEESDLAQQYGVRGYPTIK		R	X	X	1.63148e+07	1.60482e+07	1.30644e+07	1.02321e+07	1.49943e+07	1.20474e+07
AVPI1	SGPTSYLHQIRH		S	X		255281	255105	203261	0	272.814	1020.01
HNRNPA0	SGGGGGGGGSSWGGR		S	X		1.64618e+07	1.65019e+07	1.5272e+07	95921.1	91891.4	111956
PDIA3	RLAPEYEAAATR		S	X		9.23198e+06	1.0436e+07	9.26287e+06	7.87917e+06	1.52483e+07	1.80428e+07
PPHLN1	SFYSSHYAR		S	X		1.0222e+06	821242	664522	422.07	1738.57	423.618
RBMX	SDLYSSGRDR		S	X		5.75913e+06	5.58153e+06	5.8456e+06	12528	8688.1	6129.32
TAF15	SSGGGYSGDRSGGGYGGDR		S	X		3.01881e+06	3.06211e+06	3.04551e+06	889.008	779.971	0.79077
HNRNPU	SSGPTSLFAVTVAPPGAR		S	X		1.01545e+07	1.05742e+07	1.32599e+07	127984	96426.4	198448
GALNT2	VRWPDFNQEAYVGGTMVRSGQDPYAR		S	X		706797	799883	700423	567643	796405	982598
NOL7	VQSVSQNKSYLAVR		S	X		199066	163655	184793	35863.1	63907.3	15268.5
POLDIP3	FAASGGFLHHMAGLSSSK		S	X		288391	251405	310282	819.337	948.468	1615.57
SPTY2D1	VPLKSAPPPMNFTDLLR		S	X		986310	633156	1.18078e+06	48018.5	30361.8	80614.3
RBMX	GGHMDDGGYSMNFNMSSSR		S	X		298760	321642	353957	29396	60874.8	19171.5
SSR4	NRVQNMALYADVGGK		R	X		422235	481821	514309	292122	664258	367126
TMED10	GTGRIPDQLVILDMK		R	X		862560	635948	758823	582687	688826	721978
C19orf10	AAFERESDVPLKTEEFEVTK		R	X		982088	1.1386e+06	1.05014e+06	823947	2.0149e+06	1.00713e+06
HMGN1	KVSSAEGAAKEEPK		K	X		944248	1.04932e+06	934042	0	809.238	10692.2
LIG3	KFSGFSAKPNNSGEAPSSPTPK		K	X		53725.4	525615	552511	0	787.021	942.621
LIG3	KFSGFSAKPNNSGEAPSSPTPKR		K	X		281829	263468	174695	0	2353.47	615.42
TOP2A	SKGESDDFHMDFDSAVAPR		K	X		546589	515276	480567	14749.4	24278.8	18392.5
POP1	AVTQKSSNSLVFQTLPR		K	X		98952.7	76797.3	91486.7	0	0	0
TRIP12	HLDQEQQLKSAQSPSTSK		K	X		731194	468829	519265	0	0	0
HIST1H2BO	PDPAKSAPAPK		D/S	X		7.85344e+06	1.26068e+07	1.21223e+07	25515.4	171312	1312.98
PARP1	EEGINKSEKR		S/E/K			1.00488e+07	1.06906e+07	1.2627e+07	18985.2	13102.1	2692.63
PARP1	SKGQVKEEGINKSEKR		S/E/K			1.01383e+07	1.05021e+07	1.17423e+07	529868	427977	7399.75
KHDRBS1	SGSMDPSGAHPSVR		S/D			6.47935e+06	6.39541e+06	4.92683e+06	6010.75	44445.5	58273
HIST3H3	SAPATGGVKKPHR		S			1.41921e+06	1.42256e+06	1.16812e+06	1573.52	35.9018	136.272
HNRNPA1	SSGPYGGGGQYFAKPR		S			5.69203e+06	7.05792e+06	3.98732e+06	3620.5	135.89	37.5872
LMNA	SVGGSGGGSFGDNLVTR		S			106585	129267	170470	0	3831.99	172.241
PPHLN1	SYSFHQSQHR		S			436538	551752	407280	413.633	239.732	4849.32
RFC1	SSADKIGEVSSPK		S			1.03255e+06	962301	686043	29060.7	67200.3	47086.8
TMEM109	RDFAPPGQQKREAPVDVLTQIGR		S			245684	157337	175979	157615	313666	320303
HMGA1	SSQPLASKQEKDGTEKR		S			679353	845219	694811	3381.19	2000.82	23400.1
HNRNPA3	SSGSPYGGGYGSGGGSGGYGSR		S			708098	873345	674309	0	487.846	2875.39
HNRNPU	NQSQGYNQWQQGQFWGQKPWSQHYHQGYY		S			2.65619e+07	3.01168e+07	2.24747e+07	1.03264e+06	1.51036e+06	2.76073e+06
RPS3A	KTSYAQHQQVR		K/S			67633.8	34480.2	38792.6	112.676	0	0
RPS3A	TSYAQHQQVR		K/S			995295	980797	932056	19162.3	3089.17	1119.09
HNRNPU	EAAGKSSGPTSLFAVTVAPPGAR		E/S			1.79862e+07	2.266e+07	2.09337e+07	594834	760460	1.11623e+06
HNRNPU	GAAKEAAGKSSGPTSLFAVTVAPPGAR		E/S			1.2729e+06	1.77492e+06	1.33177e+06	7063	5252.21	6775.1
FEN1	LDDFFKVTGSLSSAK		D			275152	158972	211652	4850.81	906.831	159.134
CIRBP	SGGYGGSRDYYSSR		[no]			221098	283075	214899	140087	5.89324e+06	1.25708e+07
P4HB	LAKVDATEESDLAQQYGVRGYPTIK		[no]			104580	137385	152033	208668	332523	207242
P4HB	VDATEESDLAQQYGVRGYPTIK		[no]			157651	220584	204034	293488	601235	510129
DIMT1	ELKSAGGLMFNTGIGQHILK		[no]			0	732.288	3022.85	136105	770.436	559.073
HDGF	STANKYQVFFFGTHETAFLGPK		[no]			36388	82299.6	33515.2	341256	691161	782009
LMNA	SGAQASSTPLSPTR		[no]			169367	116493	123346	2.63727e+06	3.08412e+06	3.7374e+06
TOP2A	DPALNSGVSQKPDPAK		[no]			569.86	0	9.9518	285844	238171	440092
TOP2A	GTKRDPALNSGVSQKPDPAK		[no]			54260	65643.1	33908.4	2.89552e+06	2.21312e+06	400639
YY1	KSYLSGGAGAAGGGGADPGNKKWEQK		[no]			14871.2	15202.4	5062.53	856499	1.13891e+06	1.43008e+06
YY1	SYLSGGAGAAGGGGADPGNKKWEQK		[no]			9901.72	1295.02	7207.36	3.38453e+06	7.82199e+06	1.72657e+06
HIST1H2BO	PDPAKSAPAPK		[no]			126328	128756	178668	1.28462e+07	8.49825e+06	1.44012e+06
HMGN1	KVSSAEGAAKEEPK		[no]			14349.7	23856.8	22486.9	1.36141e+06	612567	888592
LIG3	KFSGFSAKPNNSGEAPSSPTPK		[no]			49933.4	54495.8	37326.5	2.01201e+06	2.35513e+06	1.75063e+06
LIG3	KFSGFSAKPNNSGEAPSSPTPKR		[no]			15136	4392.41	5807.86	613581	807146	812858
POP1	AVTQKSSNSLVFQTLPR		[no]			612.39	1540.41	608.432	138351	333716	191678
TOP2A	SKGESDDFHMDFDSAVAPR		[no]			1051.93	3397.82	3994.05	473733	973181	510613
TRIP12	HLDQEQQLKSAQSPSTSK		[no]			680.092	3247.81	1285.89	603643	842897	1.56253e+06
SSR4	NRVQNMALYADVGGK		[no]			68702.3	87800	47425.2	39648.6	61532.6	39003.8
TMED10	GTGRIPDQLVILDMK		[no]			386389	399847	507005	191284	359776	367413
AVPI1	SGPTSYLHQIRH		[no]			2019.83	3231.84	1484.6	197658	351858	182083
HNRNPA0	SGGGGGGGGSSWGGR		[no]			97800.5	105052	74547.9	43684.6	1.05327e+07	275.813
HNRNPU	SSGPTSLFAVTVAPPGAR		[no]			2.5384e+06	3.60944e+06	3.02374e+06	2.60252e+07	5.5822e+07	5.74045e+07
NOL7	VQSVSQNKSYLAVR		[no]			7563.28	9584.17	5175.63	418392	425688	138066
PDIA3	RLAPEYEAAATR		[no]			40390.7	53077.6	43587.5	52561.3	77928.5	65179.9
POLDIP3	FAASGGFLHHMAGLSSSK		[no]			84205.2	167779	167688	494615	971161	651496
PPHLN1	SFYSSHYAR		[no]			30319.9	23266.4	38001.9	374748	655879	1.04398e+06
RBMX	GGHMDDGGYSMNFNMSSSR		[no]			378762	342756	367611	825441	1.31962e+06	610855
RBMX	SDLYSSGRDR		[no]			42146.1	22444	31909.5	1.04954e+07	6.41142e+06	969184
SPTY2D1	VPLKSAPPPMNFTDLLR		[no]			15243.7	25964	13256.6	1.62415e+06	1.38382e+06	1.21329e+06
TAF15	SSGGGYSGDRSGGGYGGDR		[no]			293253	48171.5	52357.7	8.77613e+06	9.49728e+06	1.4268e+06
FEN1	LDDFFKVTGSLSSAK		[no]			58192.6	72403	59309.7	292763	424096	368220
HNRNPU	EAAGKSSGPTSLFAVTVAPPGAR		[no]			62802.9	69152.8	70721	3.16249e+07	5.13322e+07	3.98703e+07
HNRNPU	GAAKEAAGKSSGPTSLFAVTVAPPGAR		[no]			3825.66	6572.2	9126.93	2.31063e+06	3.34119e+06	3.42684e+06
RPS3A	KTSYAQHQQVR		[no]			64109.2	77636.1	72040	799430	42623.2	17122.1
RPS3A	TSYAQHQQVR		[no]			179340	169855	249137	2.05133e+06	919120	1.63534e+06
HIST3H3	SAPATGGVKKPHR		[no]			1803.68	4115.6	8002.23	1.64294e+06	462747	888607
HMGA1	SSQPLASKQEKDGTEKR		[no]			50985.1	56794.6	74732.5	5.53661e+06	1.98758e+06	3.55947e+06
HNRNPA3	SSGSPYGGGYGSGGGSGGYGSR		[no]			349264	461559	494923	1.31682e+06	2.85914e+06	2.40615e+06
LMNA	SVGGSGGGSFGDNLVTR		[no]			79336.7	134205	110811	874761	1.01413e+06	918769
PPHLN1	SYSFHQSQHR		[no]			32190.4	28073	43994.1	423696	230382	166375
RFC1	SSADKIGEVSSPK		[no]			25446.2	19468.1	20642	511867	452445	671345
KHDRBS1	SGSMDPSGAHPSVR		[no]			166140	131061	148799	7.02433e+06	7.91782e+06	1.16708e+07
PARP1	SKGQVKEEGINKSEKR		[no]			19292.4	8918.24	16336.2	3.63823e+06	1.37859e+06	1.14928e+08
