# Supplementary material for: Proteomic analyses identify ARH3 as a serine mono-ADP-ribosylhydrolase
Source: Nat Commun. 2017 Dec 12;8:2055. doi: 10.1038/s41467-017-02253-1 (PMC5727137; doi:10.1038/s41467-017-02253-1)
Supplement: Supplementary file 3 — Supplementary Data 2 [file 41467_2017_2253_MOESM3_ESM.xlsx]

## Sheet: WT untreated
Protein Desc.	Accesion No.	Scan	Mascot Pep. Score	Expectation Value	Pep. Res. Before	Pep. Sequence	Pep. Res. After	Pep. Variable Modification	Mascot Loc. Score	Fragmentation
Poly [ADP-ribose] polymerase OS=Mus musculus GN=Parp1 PE=1 SV=1	tr|Q921K2|Q921K2_MOUSE	2390	36.41	0.0018	K	RK(S)QISFNPR	K	ADP-Ribosyl-EThcD (KRDES) (DEKRS)	0.8766	ETHCD
Histone H2B type 1-M OS=Mus musculus GN=Hist1h2bm PE=1 SV=2	sp|P10854|H2B1M_MOUSE	4311	27.73	0.0038	M	PEPAK(S)APAPK	K	ADP-Ribosyl-EThcD (KRDES) (DEKRS)	0.8494	ETHCD
Histone H2B type 1-F/J/L OS=Mus musculus GN=Hist1h2bf PE=1 SV=2	sp|P10853|H2B1F_MOUSE	4230	23.76	0.0059	M	PEPTK(S)APAPK	K	ADP-Ribosyl-EThcD (KRDES) (DEKRS)	0.8065	ETHCD
Protein FAM111A OS=Mus musculus GN=Fam111a PE=2 SV=1	sp|Q9D2L9|F111A_MOUSE	6095	27.76	0.0074	K	GAVKEEGVNK(S)EKR	M	ADP-Ribosyl-EThcD (KRDES) (DEKRS)	0.3305	ETHCD
Heterogeneous nuclear ribonucleoprotein U isoform CRA_b OS=Mus musculus GN=Gm28062 PE=4 SV=1	tr|G3XA10|G3XA10_MOUSE	14841	45.31	7.3e-05	K	(S)GGGGGGGGSWGGR	S	ADP-Ribosyl-HCD (KRDES) (DEKRS)	0.9999	HCD
Staphylococcal nuclease domain-containing protein 1 OS=Mus musculus GN=Snd1 PE=1 SV=1	sp|Q78PY7|SND1_MOUSE	14615	38.7	0.00023	M	P(D)PAKSAPAPK	K	ADP-Ribosyl-HCD (KRDES) (DEKRS)	0.9885	HCD
Actin alpha cardiac muscle 1 OS=Mus musculus GN=Actc1 PE=2 SV=1	tr|Q497E4|Q497E4_MOUSE	5818	37.92	0.00044	M	P(E)PTKSAPAPK	K	ADP-Ribosyl-HCD (KRDES) (DEKRS)	0.9831	HCD
Poly [ADP-ribose] polymerase OS=Mus musculus GN=Parp1 PE=1 SV=1	tr|Q921K2|Q921K2_MOUSE	2897	32.69	0.00086	R	G(S)GGGQGSTNYGKSQR	R	ADP-Ribosyl-HCD (KRDES) (DEKRS)	0.8292	HCD
Heterogeneous nuclear ribonucleoprotein A3 OS=Mus musculus GN=Hnrnpa3 PE=1 SV=1	tr|A2AL12|A2AL12_MOUSE	8774	20.77	0.011	R	LVIG(D)HKSTSHFR	T	ADP-Ribosyl-HCD (KRDES) (DEKRS)	0.7639	HCD
Actin alpha cardiac muscle 1 OS=Mus musculus GN=Actc1 PE=2 SV=1	tr|Q497E4|Q497E4_MOUSE	6560	24.97	0.0046	M	P(E)PSKSAPAPK	K	ADP-Ribosyl-HCD (KRDES) (DEKRS)	0.7558	HCD
Poly [ADP-ribose] polymerase OS=Mus musculus GN=Parp1 PE=1 SV=1	tr|Q921K2|Q921K2_MOUSE	2391	42.41	0.00011	R	NQGGYGG(S)SSSSSYGSGR	R	ADP-Ribosyl-HCD (KRDES) (DEKRS)	0.7474	HCD
MCG116386 isoform CRA_a OS=Mus musculus GN=Rbm3 PE=1 SV=1	tr|Q545K5|Q545K5_MOUSE	4616	39.87	0.00021	K	R(K)SQISFNPR	K	ADP-Ribosyl-HCD (KRDES) (DEKRS)	0.7214	HCD
Heterogeneous nuclear ribonucleoprotein A1 OS=Mus musculus GN=Hnrnpa1 PE=1 SV=1	tr|Q5EBP8|Q5EBP8_MOUSE	9623	31.21	0.0012	R	SSG(S)PYGGGYGSGGGSGGYGSR	R	ADP-Ribosyl-HCD (KRDES) (DEKRS)	0.6175	HCD
Actin alpha cardiac muscle 1 OS=Mus musculus GN=Actc1 PE=2 SV=1	tr|Q497E4|Q497E4_MOUSE	7136	74.45	1e-07	R	HQGVMVGMGQ(K)DSYVGDEAQSKR	G	ADP-Ribosyl-HCD (KRDES) (DEKRS)	0.5779	HCD
Actin alpha cardiac muscle 1 OS=Mus musculus GN=Actc1 PE=2 SV=1	tr|Q497E4|Q497E4_MOUSE	8141	87.78	7.9e-09	R	HQGV(M)VGMGQK(D)SYVGDEAQSKR	G	ADP-Ribosyl-HCD (KRDES) (DEKRS); Oxidation (M)	0.5736	HCD
Heterogeneous nuclear ribonucleoprotein A3 OS=Mus musculus GN=Hnrnpa3 PE=1 SV=1	tr|A2AL12|A2AL12_MOUSE	8603	77.25	1.3e-07	R	S(S)GPYGGGGQYFAKPR	N	ADP-Ribosyl-HCD (KRDES) (DEKRS)	0.5	HCD
Protein FAM111A OS=Mus musculus GN=Fam111a PE=2 SV=1	sp|Q9D2L9|F111A_MOUSE	6096	28.03	0.0036	R	S(R)DYSGSQGGYDR	Y	ADP-Ribosyl-HCD (KRDES) (DEKRS)	0.4457	HCD
Heterogeneous nuclear ribonucleoprotein A1 OS=Mus musculus GN=Hnrnpa1 PE=1 SV=1	tr|Q5EBP8|Q5EBP8_MOUSE	5622	25.54	0.01	K	GAVKEEGVN(K)SEKR	M	ADP-Ribosyl-HCD (KRDES) (DEKRS)	0.3935	HCD
Histone H2B type 1-B OS=Mus musculus GN=Hist1h2bb PE=1 SV=3	sp|Q64475|H2B1B_MOUSE	4094	38.3	0.00037	R	HQGVMVG(M)GQKD(S)YVGDEAQSKR	G	ADP-Ribosyl-HCD (KRDES) (DEKRS); Oxidation (M)	0.384	HCD
Protein 1110004F10Rik (Fragment) OS=Mus musculus GN=1110004F10Rik PE=1 SV=1	tr|A0A0U1RPJ7|A0A0U1RPJ7_MOUSE	5867	27.15	0.0028	R	S(S)GSPYGGGYGSGGGSGGYGSR	R	ADP-Ribosyl-HCD (KRDES) (DEKRS)	0.373	HCD
Heterogeneous nuclear ribonucleoprotein A/B OS=Mus musculus GN=Hnrnpab PE=1 SV=1	tr|Q544Z3|Q544Z3_MOUSE	2881	29.15	0.022	K	GAVKEEGVNK(S)EK	R	ADP-Ribosyl-HCD (KRDES) (DEKRS)	0.32	HCD
Histone H2B OS=Mus musculus GN=Hist1h2bm PE=1 SV=1	tr|B2RTK3|B2RTK3_MOUSE	4312	30.97	0.0022	R	HQGV(M)VG(M)GQKD(S)YVGDEAQSKR	G	ADP-Ribosyl-HCD (KRDES) (DEKRS); 2 Oxidation (M)	0.3147	HCD
Histone H2B type 2-B OS=Mus musculus GN=Hist2h2bb PE=1 SV=3	sp|Q64525|H2B2B_MOUSE	4835	20.86	0.039	R	AGRSEAVVEYVFSGSRL(K)	L	ADP-Ribosyl-HCD (KRDES) (DEKRS)	0.1942	HCD
Heterogeneous nuclear ribonucleoprotein A0 OS=Mus musculus GN=Hnrnpa0 PE=1 SV=1	sp|Q9CX86|ROA0_MOUSE	5650	65.84	1.1e-05	R	GAGKEAAGKSSGPT(S)LFAVTVAPPGAR	Q	ADP-Ribosyl-HCD (KRDES) (DEKRS)	0.1667	HCD

## Sheet: WT H2O2
Protein Desc.	Accesion No.	Scan	Mascot Pep. Score	Expectation Value	Pep. Res. Before	Pep. Sequence	Pep. Res. After	Pep. Variable Modification	Mascot Loc. Score	Fragmentation
Heterogeneous nuclear ribonucleoprotein A0 OS=Mus musculus GN=Hnrnpa0 PE=1 SV=1	sp|Q9CX86|ROA0_MOUSE	6679	80.58	2.8e-08	K	(S)GGGGGGGGSWGGR	S	ADP-Ribosyl-EThcD (KRDES) (DEKRS)	1	ETHCD
40S ribosomal protein S3a OS=Mus musculus GN=Rps3a1 PE=1 SV=1	tr|Q564F3|Q564F3_MOUSE	4079	46.86	0.00073	K	T(S)YAQHQQVR	Q	ADP-Ribosyl-EThcD (KRDES) (DEKRS)	1	ETHCD
Protein Mki67 OS=Mus musculus GN=Mki67 PE=1 SV=1	tr|E9PVX6|E9PVX6_MOUSE	10165	32.41	0.00093	K	(S)LGTHSPAVLK	T	ADP-Ribosyl-EThcD (KRDES) (DEKRS)	1	ETHCD
Histone-lysine N-methyltransferase EHMT1 (Fragment) OS=Mus musculus GN=Ehmt1 PE=1 SV=3	tr|A0A0G2JFI9|A0A0G2JFI9_MOUSE	8280	20.56	0.012	K	(S)ILGLHAASKDHR	E	ADP-Ribosyl-EThcD (KRDES) (DEKRS)	1	ETHCD
Chromodomain-helicase-DNA-binding protein 1-like OS=Mus musculus GN=Chd1l PE=1 SV=1	sp|Q9CXF7|CHD1L_MOUSE	5204	36.96	0.00034	K	TLLEKT(S)HGGR	T	ADP-Ribosyl-EThcD (KRDES) (DEKRS)	0.9942	ETHCD
Periphilin 1 isoform CRA_b OS=Mus musculus GN=Pphln1 PE=1 SV=1	tr|G3UWD4|G3UWD4_MOUSE	8651	34.19	0.0061	K	(S)FYSSHYSR	D	ADP-Ribosyl-EThcD (KRDES) (DEKRS)	0.9894	ETHCD
Histone H1.4 OS=Mus musculus GN=Hist1h1e PE=1 SV=2	sp|P43274|H14_MOUSE	10793	43.52	0.0021	K	(S)LVSKGTLVQTK	G	ADP-Ribosyl-EThcD (KRDES) (DEKRS)	0.9875	ETHCD
Protein Gm13152 OS=Mus musculus GN=Gm13152 PE=1 SV=2	tr|A2A8Q4|A2A8Q4_MOUSE	4392	26.36	0.0064	R	(S)HLSIHQK	I	ADP-Ribosyl-EThcD (KRDES) (DEKRS)	0.9849	ETHCD
Histone H1.4 OS=Mus musculus GN=Hist1h1e PE=1 SV=2	sp|P43274|H14_MOUSE	11691	29.53	0.0044	R	(S)GVSLAALKK	A	ADP-Ribosyl-EThcD (KRDES) (DEKRS)	0.9833	ETHCD
Tyrosyl-DNA phosphodiesterase 1 OS=Mus musculus GN=Tdp1 PE=1 SV=2	sp|Q8BJ37|TYDP1_MOUSE	6639	43.73	0.0014	K	HV(S)SPDVTTAQK	V	ADP-Ribosyl-EThcD (KRDES) (DEKRS)	0.9778	ETHCD
Lupus La protein homolog OS=Mus musculus GN=Ssb PE=1 SV=1	tr|Q564E6|Q564E6_MOUSE	8210	48.21	9e-05	R	FKG(S)HVFTAAR	R	ADP-Ribosyl-EThcD (KRDES) (DEKRS)	0.9627	ETHCD
Histone H1.4 OS=Mus musculus GN=Hist1h1e PE=1 SV=2	sp|P43274|H14_MOUSE	6045	29.55	0.0017	K	GTGA(S)GSFKLNKK	A	ADP-Ribosyl-EThcD (KRDES) (DEKRS)	0.9519	ETHCD
ATP-dependent RNA helicase DDX54 OS=Mus musculus GN=Ddx54 PE=1 SV=1	sp|Q8K4L0|DDX54_MOUSE	7468	32.89	0.015	R	FI(S)SSYKR	D	ADP-Ribosyl-EThcD (KRDES) (DEKRS)	0.9367	ETHCD
Replication factor C subunit 1 OS=Mus musculus GN=Rfc1 PE=1 SV=1	tr|A0A0N5E9G7|A0A0N5E9G7_MOUSE	9731	28.09	0.0023	K	SEKLSL(S)YKPGK	V	ADP-Ribosyl-EThcD (KRDES) (DEKRS)	0.9328	ETHCD
Histone H2B type 1-C/E/G OS=Mus musculus GN=Hist1h2bc PE=1 SV=3	sp|Q6ZWY9|H2B1C_MOUSE	5116	31.88	0.0053	M	PEPAK(S)APAPK	K	ADP-Ribosyl-EThcD (KRDES) (DEKRS)	0.9318	ETHCD
Isoform 2 of Tyrosine-protein kinase BAZ1B OS=Mus musculus GN=Baz1b	sp|Q9Z277-2|BAZ1B_MOUSE	10616	43.31	0.00027	K	RDSSSL(S)SPLNPK	L	ADP-Ribosyl-EThcD (KRDES) (DEKRS)	0.9293	ETHCD
Protein FAM111A OS=Mus musculus GN=Fam111a PE=2 SV=1	sp|Q9D2L9|F111A_MOUSE	7177	47.55	0.0004	K	RK(S)QISFNPR	K	ADP-Ribosyl-EThcD (KRDES) (DEKRS)	0.9275	ETHCD
RNA binding motif protein X-linked-like-1 OS=Mus musculus GN=Rbmxl1 PE=2 SV=1	sp|Q91VM5|RMXL1_MOUSE	6667	54.51	7.7e-06	R	STPSGPVR(S)SSGMGGR	T	ADP-Ribosyl-EThcD (KRDES) (DEKRS)	0.9099	ETHCD
Flap endonuclease 1 OS=Mus musculus GN=Fen1 PE=1 SV=1	tr|Q91Z50|Q91Z50_MOUSE	4943	32.16	0.0032	K	VTGSLS(S)AKR	K	ADP-Ribosyl-EThcD (KRDES) (DEKRS)	0.907	ETHCD
Isoform 2 of Hepatoma-derived growth factor-related protein 2 OS=Mus musculus GN=Hdgfrp2	sp|Q3UMU9-2|HDGR2_MOUSE	5367	44.8	9e-05	K	LAKK(S)QLPGSESAR	K	ADP-Ribosyl-EThcD (KRDES) (DEKRS)	0.9003	ETHCD
Sororin OS=Mus musculus GN=Cdca5 PE=1 SV=1	sp|Q9CPY3|CDCA5_MOUSE	3330	41.48	0.00067	R	TSLTKPSK(S)SK	R	ADP-Ribosyl-EThcD (KRDES) (DEKRS)	0.8748	ETHCD
Active regulator of SIRT1 OS=Mus musculus GN=Rps19bp1 PE=1 SV=1	sp|Q8C6B9|AROS_MOUSE	6535	22.97	0.0083	K	GKAPK(S)ALAEYQK	R	ADP-Ribosyl-EThcD (KRDES) (DEKRS)	0.8694	ETHCD
Polymerase delta-interacting protein 3 OS=Mus musculus GN=Poldip3 PE=1 SV=1	tr|Q3UDD3|Q3UDD3_MOUSE	8444	26.04	0.024	R	QKIGL(S)DAR	L	ADP-Ribosyl-EThcD (KRDES) (DEKRS)	0.8578	ETHCD
Protein Rbm15 OS=Mus musculus GN=Rbm15 PE=1 SV=1	tr|Q0VBL3|Q0VBL3_MOUSE	5149	33.55	0.0021	R	SLHLDK(S)SSR	G	ADP-Ribosyl-EThcD (KRDES) (DEKRS)	0.8396	ETHCD
Histone H2B type 1-C/E/G OS=Mus musculus GN=Hist1h2bc PE=1 SV=3	sp|Q6ZWY9|H2B1C_MOUSE	4217	34.29	0.0018	K	AVTKYTS(S)K	-	ADP-Ribosyl-EThcD (KRDES) (DEKRS)	0.8378	ETHCD
DNA topoisomerase 2-alpha OS=Mus musculus GN=Top2a PE=1 SV=2	sp|Q01320|TOP2A_MOUSE	3767	32.83	0.00083	K	TATK(S)QSSVSTAGTK	K	ADP-Ribosyl-EThcD (KRDES) (DEKRS)	0.8323	ETHCD
Isoform 2 of Histone H2B type 1-P OS=Mus musculus GN=Hist1h2bp	sp|Q8CGP2-2|H2B1P_MOUSE	8506	21.63	0.0094	M	PEPVK(S)VPAPK	K	ADP-Ribosyl-EThcD (KRDES) (DEKRS)	0.8245	ETHCD
Isoform HMG-Y of High mobility group protein HMG-I/HMG-Y OS=Mus musculus GN=Hmga1	sp|P17095-1|HMGA1_MOUSE	4271	39.89	0.0002	K	(S)SQPLASKQEK	D	ADP-Ribosyl-EThcD (KRDES) (DEKRS)	0.8226	ETHCD
Histone H2B type 1-M OS=Mus musculus GN=Hist1h2bm PE=1 SV=2	sp|P10854|H2B1M_MOUSE	3749	20.32	0.015	M	PEPTK(S)APAPKK	G	ADP-Ribosyl-EThcD (KRDES) (DEKRS)	0.8103	ETHCD
Poly [ADP-ribose] polymerase OS=Mus musculus GN=Parp1 PE=1 SV=1	tr|Q921K2|Q921K2_MOUSE	3158	41.77	0.011	K	GAVKEEGVNK(S)EK	R	ADP-Ribosyl-EThcD (KRDES) (DEKRS)	0.7916	ETHCD
Histone H2B type 1-M OS=Mus musculus GN=Hist1h2bm PE=1 SV=2	sp|P10854|H2B1M_MOUSE	5323	22.15	0.0084	M	PEPTK(S)APAPK	K	ADP-Ribosyl-EThcD (KRDES) (DEKRS)	0.7897	ETHCD
Isoform 2 of Histone-lysine N-methyltransferase NSD2 OS=Mus musculus GN=Whsc1	sp|Q8BVE8-2|NSD2_MOUSE	8834	29.53	0.013	K	TEKPFPESLK(S)K	G	ADP-Ribosyl-EThcD (KRDES) (DEKRS)	0.7851	ETHCD
Isoform 2 of E3 ubiquitin-protein ligase UHRF1 OS=Mus musculus GN=Uhrf1	sp|Q8VDF2-2|UHRF1_MOUSE	6723	24.1	0.0083	K	QK(S)TGPTLSSPR	A	ADP-Ribosyl-EThcD (KRDES) (DEKRS)	0.7512	ETHCD
Non-histone chromosomal protein HMG-14 OS=Mus musculus GN=Hmgn1 PE=1 SV=2	sp|P18608|HMGN1_MOUSE	5374	35.51	0.00047	R	L(S)AKPAPAKVDAKPK	K	ADP-Ribosyl-EThcD (KRDES) (DEKRS)	0.7119	ETHCD
Protein 1110004F10Rik (Fragment) OS=Mus musculus GN=1110004F10Rik PE=1 SV=1	tr|A0A0U1RPJ7|A0A0U1RPJ7_MOUSE	6890	22.28	0.012	R	LVIGDHK(S)TSHFR	T	ADP-Ribosyl-EThcD (KRDES) (DEKRS)	0.7024	ETHCD
Isoform 2 of Heterogeneous nuclear ribonucleoproteins A2/B1 OS=Mus musculus GN=Hnrnpa2b1	sp|O88569-2|ROA2_MOUSE	10056	21.09	0.011	R	(S)GRGGNFGFGDSR	G	ADP-Ribosyl-EThcD (KRDES) (DEKRS)	0.6736	ETHCD
MYB binding protein (P160) 1a isoform CRA_b OS=Mus musculus GN=Mybbp1a PE=1 SV=1	tr|Q3U2W2|Q3U2W2_MOUSE	5078	25.67	0.022	R	MLGVQRPK(S)EKK	N	ADP-Ribosyl-EThcD (KRDES) (DEKRS)	0.6704	ETHCD
Isoform 2 of Histone-lysine N-methyltransferase NSD2 OS=Mus musculus GN=Whsc1	sp|Q8BVE8-2|NSD2_MOUSE	8683	21.73	0.027	K	AIEAASSLK(S)QAATK	N	ADP-Ribosyl-EThcD (KRDES) (DEKRS)	0.6629	ETHCD
Heterogeneous nuclear ribonucleoprotein A1 OS=Mus musculus GN=Hnrnpa1 PE=1 SV=1	tr|Q5EBP8|Q5EBP8_MOUSE	11328	30.73	0.0013	R	(S)SGPYGGGGQYFAKPR	N	ADP-Ribosyl-EThcD (KRDES) (DEKRS)	0.662	ETHCD
Heterogeneous nuclear ribonucleoprotein U isoform CRA_b OS=Mus musculus GN=Gm28062 PE=4 SV=1	tr|G3XA10|G3XA10_MOUSE	26581	51.97	0.0003	K	(S)SGPTSLFAVTVAPPGAR	Q	ADP-Ribosyl-EThcD (KRDES) (DEKRS)	0.6559	ETHCD
E3 ubiquitin-protein ligase TRIP12 OS=Mus musculus GN=Trip12 PE=1 SV=1	tr|A0A087WNZ7|A0A087WNZ7_MOUSE	3151	31.36	0.0073	R	SASSPSPRRS(S)REK	E	ADP-Ribosyl-EThcD (KRDES) (DEKRS)	0.6542	ETHCD
Uncharacterized protein C11orf98 homolog OS=Mus musculus PE=1 SV=1	sp|Q9D937|CK098_MOUSE	7972	22.57	0.012	K	AAMEVEAPSK(S)TR	T	ADP-Ribosyl-EThcD (KRDES) (DEKRS)	0.6515	ETHCD
U3 small nucleolar ribonucleoprotein protein MPP10 OS=Mus musculus GN=Mphosph10 PE=1 SV=2	sp|Q810V0|MPP10_MOUSE	10906	20	0.013	K	DKPLK(S)SQAFFSK	L	ADP-Ribosyl-EThcD (KRDES) (DEKRS)	0.634	ETHCD
PH-interacting protein OS=Mus musculus GN=Phip PE=1 SV=2	sp|Q8VDD9|PHIP_MOUSE	7751	22.61	0.0087	K	MK(S)SVFSK	A	ADP-Ribosyl-EThcD (KRDES) (DEKRS)	0.6281	ETHCD
Poly [ADP-ribose] polymerase OS=Mus musculus GN=Parp1 PE=1 SV=1	tr|Q921K2|Q921K2_MOUSE	2661	56.82	3.7e-05	K	GAVKEEGVNK(S)EKR	M	ADP-Ribosyl-EThcD (KRDES) (DEKRS)	0.6008	ETHCD
RNA-binding protein 3 OS=Mus musculus GN=Rbm3 PE=1 SV=1	tr|Q8BG13|Q8BG13_MOUSE	4380	40.74	0.00015	R	SRDYSGR(S)QGGYDR	Y	ADP-Ribosyl-EThcD (KRDES) (DEKRS)	0.5635	ETHCD
Histone H2B type 1-B OS=Mus musculus GN=Hist1h2bb PE=1 SV=3	sp|Q64475|H2B1B_MOUSE	4699	21.71	0.0092	M	PEPSK(S)APAPK	K	ADP-Ribosyl-EThcD (KRDES) (DEKRS)	0.5271	ETHCD
Isoform 2 of Hepatoma-derived growth factor-related protein 2 OS=Mus musculus GN=Hdgfrp2	sp|Q3UMU9-2|HDGR2_MOUSE	5587	40.26	0.0013	K	K(S)QLPGSESAR	K	ADP-Ribosyl-EThcD (KRDES) (DEKRS)	0.4999	ETHCD
Isoform 2 of Tyrosine-protein kinase BAZ1B OS=Mus musculus GN=Baz1b	sp|Q9Z277-2|BAZ1B_MOUSE	5147	35.14	0.0096	K	RKE(M)(E)ARNK	E	ADP-Ribosyl-EThcD (KRDES) (DEKRS); Oxidation (M)	0.4997	ETHCD
Heterogeneous nuclear ribonucleoprotein A/B OS=Mus musculus GN=Hnrnpab PE=1 SV=1	tr|Q544Z3|Q544Z3_MOUSE	3170	55.52	9.4e-06	R	GSGGGQGSTNYGK(S)QR	R	ADP-Ribosyl-EThcD (KRDES) (DEKRS)	0.4981	ETHCD
Histone H2AX OS=Mus musculus GN=H2afx PE=1 SV=2	sp|P27661|H2AX_MOUSE	6102	28.09	0.0047	K	S(S)ATVGPKAPAVGKK	A	ADP-Ribosyl-EThcD (KRDES) (DEKRS)	0.4959	ETHCD
Isoform 2 of E3 ubiquitin-protein ligase UHRF1 OS=Mus musculus GN=Uhrf1	sp|Q8VDF2-2|UHRF1_MOUSE	5316	28.34	0.0024	K	SKQK(S)TGPTLSSPR	A	ADP-Ribosyl-EThcD (KRDES) (DEKRS)	0.4931	ETHCD
Protein timeless homolog (Fragment) OS=Mus musculus GN=Timeless PE=1 SV=1	tr|H7BX89|H7BX89_MOUSE	9658	36.49	0.00079	K	SIG(E)KDVVFHK	G	ADP-Ribosyl-EThcD (KRDES) (DEKRS)	0.4803	ETHCD
DNA topoisomerase 2-alpha OS=Mus musculus GN=Top2a PE=1 SV=2	sp|Q01320|TOP2A_MOUSE	5172	28.87	0.0041	K	GTK(S)DSALSAR	V	ADP-Ribosyl-EThcD (KRDES) (DEKRS)	0.48	ETHCD
Transcriptional repressor CTCF OS=Mus musculus GN=Ctcf PE=1 SV=2	sp|Q61164|CTCF_MOUSE	8230	28.54	0.015	R	K(S)DLGVHLR	K	ADP-Ribosyl-EThcD (KRDES) (DEKRS)	0.4797	ETHCD
Chromobox protein homolog 5 OS=Mus musculus GN=Cbx5 PE=1 SV=1	sp|Q61686|CBX5_MOUSE	5651	51.72	1.4e-05	R	KSSFSNSADDIKS(K)	K	ADP-Ribosyl-EThcD (KRDES) (DEKRS)	0.4788	ETHCD
Isoform 2 of Telomere-associated protein RIF1 OS=Mus musculus GN=Rif1	sp|Q6PR54-2|RIF1_MOUSE	6582	36.4	0.00039	R	SHSSNSSPIIKSV(K)	T	ADP-Ribosyl-EThcD (KRDES) (DEKRS)	0.4734	ETHCD
RNA cytidine acetyltransferase OS=Mus musculus GN=Nat10 PE=1 SV=1	sp|Q8K224|NAT10_MOUSE	6097	28.47	0.0028	K	AGQNASIVSLK(S)DKKR	K	ADP-Ribosyl-EThcD (KRDES) (DEKRS)	0.464	ETHCD
DNA topoisomerase 2-alpha OS=Mus musculus GN=Top2a PE=1 SV=2	sp|Q01320|TOP2A_MOUSE	4661	25.64	0.0084	R	AAPKGTK(S)DSALSAR	V	ADP-Ribosyl-EThcD (KRDES) (DEKRS)	0.4632	ETHCD
Active regulator of SIRT1 OS=Mus musculus GN=Rps19bp1 PE=1 SV=1	sp|Q8C6B9|AROS_MOUSE	5737	25.53	0.0099	K	GKAPK(S)ALAEYQKR	Q	ADP-Ribosyl-EThcD (KRDES) (DEKRS)	0.4629	ETHCD
Poly [ADP-ribose] polymerase OS=Mus musculus GN=Parp1 PE=1 SV=1	tr|Q921K2|Q921K2_MOUSE	3708	39.29	0.00036	K	SAAPS(K)(K)SKGAVKEEGVNK	S	2 ADP-Ribosyl-EThcD (KRDES) (DEKRS)		ETHCD
Protein FAM64A (Fragment) OS=Mus musculus GN=Fam64a PE=1 SV=1	tr|Q5RIU1|Q5RIU1_MOUSE	8587	29.46	0.0021	R	SA(K)SALGAMSQR	I	ADP-Ribosyl-EThcD (KRDES) (DEKRS)	0.4492	ETHCD
Heterogeneous nuclear ribonucleoprotein U isoform CRA_b OS=Mus musculus GN=Gm28062 PE=4 SV=1	tr|G3XA10|G3XA10_MOUSE	17241	33.61	0.00089	R	GAGKEAAGK(S)SGPTSLFAVTVAPPGAR	Q	ADP-Ribosyl-EThcD (KRDES) (DEKRS)	0.4434	ETHCD
High mobility group box 3 OS=Mus musculus GN=Hmgb3 PE=1 SV=1	tr|Q544R9|Q544R9_MOUSE	5238	21.11	0.016	K	YEKDVADYK(S)K	G	ADP-Ribosyl-EThcD (KRDES) (DEKRS)	0.4404	ETHCD
RNA cytidine acetyltransferase OS=Mus musculus GN=Nat10 PE=1 SV=1	sp|Q8K224|NAT10_MOUSE	6090	27	0.0029	K	AGQNASIVSLK(S)DKKR	K	ADP-Ribosyl-EThcD (KRDES) (DEKRS)	0.4193	ETHCD
Lupus La protein homolog OS=Mus musculus GN=Ssb PE=1 SV=1	tr|Q564E6|Q564E6_MOUSE	7099	24.38	0.0052	K	ITDDQQESLNKWK(S)KGGHAGGR	F	ADP-Ribosyl-EThcD (KRDES) (DEKRS)	0.4036	ETHCD
E3 ubiquitin-protein ligase TRIP12 OS=Mus musculus GN=Trip12 PE=1 SV=1	tr|A0A087WNZ7|A0A087WNZ7_MOUSE	9740	22.89	0.011	R	HLDQEQQLK(S)AQLPSTSK	A	ADP-Ribosyl-EThcD (KRDES) (DEKRS)	0.3704	ETHCD
Histone H2B type 1-C/E/G OS=Mus musculus GN=Hist1h2bc PE=1 SV=3	sp|Q6ZWY9|H2B1C_MOUSE	6066	40.7	0.00015	K	HAVSEGTKAVTKYTSS(K)	-	ADP-Ribosyl-EThcD (KRDES) (DEKRS)	0.3322	ETHCD
Poly [ADP-ribose] polymerase OS=Mus musculus GN=Parp1 PE=1 SV=1	tr|Q921K2|Q921K2_MOUSE	2557	32.9	0.00082	K	GAVKEEGVNK(S)EKR	M	ADP-Ribosyl-EThcD (KRDES) (DEKRS)	0.3301	ETHCD
Isoform 2 of Tyrosine-protein kinase BAZ1B OS=Mus musculus GN=Baz1b	sp|Q9Z277-2|BAZ1B_MOUSE	6510	25.16	0.0044	R	KDHSNLPDDDYCPRS(K)	K	ADP-Ribosyl-EThcD (KRDES) (DEKRS)	0.3289	ETHCD
DNA ligase OS=Mus musculus GN=Lig3 PE=1 SV=1	tr|B1AT03|B1AT03_MOUSE	4895	25.82	0.0091	K	TTEQKLNSPS(S)R	G	ADP-Ribosyl-EThcD (KRDES) (DEKRS)	0.3206	ETHCD
Chromodomain-helicase-DNA-binding protein 1-like OS=Mus musculus GN=Chd1l PE=1 SV=1	sp|Q9CXF7|CHD1L_MOUSE	10682	24.52	0.005	K	ARHSQPASSS(S)APLVP	-	ADP-Ribosyl-EThcD (KRDES) (DEKRS)	0.3086	ETHCD
Heterogeneous nuclear ribonucleoprotein A1 OS=Mus musculus GN=Hnrnpa1 PE=1 SV=1	tr|Q5EBP8|Q5EBP8_MOUSE	11488	35.79	0.00044	R	S(S)GPYGGGGQYFAKPR	N	ADP-Ribosyl-EThcD (KRDES) (DEKRS)	0.2787	ETHCD
Chromobox protein homolog 5 OS=Mus musculus GN=Cbx5 PE=1 SV=1	sp|Q61686|CBX5_MOUSE	4694	26.24	0.0035	R	KSSFSNSADDIKSK(K)	K	ADP-Ribosyl-EThcD (KRDES) (DEKRS)	0.2623	ETHCD
Poly [ADP-ribose] polymerase OS=Mus musculus GN=Parp1 PE=1 SV=1	tr|Q921K2|Q921K2_MOUSE	957	43.49	0.00011	K	SKGAVKEEGVNK(S)EKR	M	ADP-Ribosyl-EThcD (KRDES) (DEKRS)	0.2465	ETHCD
Lupus La protein homolog OS=Mus musculus GN=Ssb PE=1 SV=1	tr|Q564E6|Q564E6_MOUSE	7676	24.63	0.012	K	KITDDQQESLNKWKS(K)	G	ADP-Ribosyl-EThcD (KRDES) (DEKRS)	0.2398	ETHCD
HN1-like protein OS=Mus musculus GN=Hn1l PE=1 SV=1	tr|Q3TM10|Q3TM10_MOUSE	14477	31.3	0.0012	R	SHNKVLNPPGGKSSL(S)FY	-	ADP-Ribosyl-EThcD (KRDES) (DEKRS)	0.1789	ETHCD
Poly [ADP-ribose] polymerase OS=Mus musculus GN=Parp1 PE=1 SV=1	tr|Q921K2|Q921K2_MOUSE	3964	35.21	0.0005	K	(S)KGAVKEEGVNKSE(K)	R	2 ADP-Ribosyl-EThcD (KRDES) (DEKRS)		ETHCD
DNA ligase OS=Mus musculus GN=Lig3 PE=1 SV=1	tr|B1AT03|B1AT03_MOUSE	10994	24.55	0.005	K	DKADFAVVAGDEASPTTGGSSGENEGTAGSAGPCKGPPSKSSASA(K)	T	ADP-Ribosyl-EThcD (KRDES) (DEKRS)	0.0611	ETHCD
Heterogeneous nuclear ribonucleoprotein A0 OS=Mus musculus GN=Hnrnpa0 PE=1 SV=1	sp|Q9CX86|ROA0_MOUSE	6677	95.78	1e-09	K	(S)GGGGGGGGSWGGR	S	ADP-Ribosyl-HCD (KRDES) (DEKRS)	1	HCD
Heterogeneous nuclear ribonucleoprotein A0 OS=Mus musculus GN=Hnrnpa0 PE=1 SV=1	sp|Q9CX86|ROA0_MOUSE	6771	112.27	4.4e-11	K	(S)GGGGGGGGSWGGR	S	ADP-Ribosyl-HCD (KRDES) (DEKRS)	1	HCD
Histone H3 OS=Mus musculus GN=Hist2h3b PE=1 SV=1	tr|B9EI85|B9EI85_MOUSE	3284	63.85	1.8e-06	K	(S)APATGGVKKPHR	Y	ADP-Ribosyl-HCD (KRDES) (DEKRS)	1	HCD
Rab11 family-interacting protein 5 OS=Mus musculus GN=Rab11fip5 PE=1 SV=1	tr|A0A0N4SW73|A0A0N4SW73_MOUSE	6768	71.47	5.5e-07	R	FPGSD(D)TPGGR	D	ADP-Ribosyl-HCD (KRDES) (DEKRS)	1	HCD
High mobility group protein HMG-I/HMG-Y OS=Mus musculus GN=Hmga1 PE=1 SV=4	sp|P17095|HMGA1_MOUSE	5573	24.16	0.14	K	(S)SQPLASK	Q	ADP-Ribosyl-HCD (KRDES) (DEKRS)	1	HCD
DNA topoisomerase 2-alpha OS=Mus musculus GN=Top2a PE=1 SV=2	sp|Q01320|TOP2A_MOUSE	4422	21.81	0.055	K	(S)QSSVSTAGTK	K	ADP-Ribosyl-HCD (KRDES) (DEKRS)	1	HCD
40S ribosomal protein S3a OS=Mus musculus GN=Rps3a1 PE=1 SV=1	tr|Q564F3|Q564F3_MOUSE	4092	26.46	0.0039	K	T(S)YAQHQQVR	Q	ADP-Ribosyl-HCD (KRDES) (DEKRS)	1	HCD
40S ribosomal protein S3a OS=Mus musculus GN=Rps3a1 PE=1 SV=1	tr|Q564F3|Q564F3_MOUSE	4080	69.68	5.1e-07	K	T(S)YAQHQQVR	Q	ADP-Ribosyl-HCD (KRDES) (DEKRS)	1	HCD
Histone H3 OS=Mus musculus GN=Hist2h3b PE=1 SV=1	tr|B9EI85|B9EI85_MOUSE	3312	43.31	8.7e-05	K	(S)APATGGVKKPHR	Y	ADP-Ribosyl-HCD (KRDES) (DEKRS)	1	HCD
Protein FAM64A (Fragment) OS=Mus musculus GN=Fam64a PE=1 SV=1	tr|Q5RIU1|Q5RIU1_MOUSE	9035	26.23	0.015	K	(S)ALGAMSQR	I	ADP-Ribosyl-HCD (KRDES) (DEKRS)	1	HCD
Protein Mki67 OS=Mus musculus GN=Mki67 PE=1 SV=1	tr|E9PVX6|E9PVX6_MOUSE	9265	22.55	0.059	K	LAHDTSILKSTQQQ(K)PDSVKPLR	T	ADP-Ribosyl-HCD (KRDES) (DEKRS)	1	HCD
Histone-lysine N-methyltransferase EHMT1 OS=Mus musculus GN=Ehmt1 PE=1 SV=1	tr|A0A0H2UH19|A0A0H2UH19_MOUSE	5218	48.55	0.0022	K	(S)QTAAAVSR	K	ADP-Ribosyl-HCD (KRDES) (DEKRS)	1	HCD
Tyrosine-protein kinase BAZ1B OS=Mus musculus GN=Baz1b PE=1 SV=2	sp|Q9Z277|BAZ1B_MOUSE	4959	32.81	0.077	R	(S)SGGVPR	S	ADP-Ribosyl-HCD (KRDES) (DEKRS)	1	HCD
Tyrosine-protein kinase BAZ1B OS=Mus musculus GN=Baz1b PE=1 SV=2	sp|Q9Z277|BAZ1B_MOUSE	10617	21.73	0.17	K	RDSSSLSSPLNP(K)	L	ADP-Ribosyl-HCD (KRDES) (DEKRS)	1	HCD
Polymerase delta-interacting protein 3 OS=Mus musculus GN=Poldip3 PE=1 SV=1	tr|Q3UDD3|Q3UDD3_MOUSE	8431	21.32	0.072	R	Q(K)IGLSDAR	L	ADP-Ribosyl-HCD (KRDES) (DEKRS)	1	HCD
Polymerase delta-interacting protein 3 OS=Mus musculus GN=Poldip3 PE=1 SV=1	tr|Q3UDD3|Q3UDD3_MOUSE	8442	36.71	0.024	R	Q(K)IGLSDAR	L	ADP-Ribosyl-HCD (KRDES) (DEKRS)	1	HCD
Isoform 2 of Heterogeneous nuclear ribonucleoproteins A2/B1 OS=Mus musculus GN=Hnrnpa2b1	sp|O88569-2|ROA2_MOUSE	5122	43.77	0.00077	K	(S)GNFGGSR	N	ADP-Ribosyl-HCD (KRDES) (DEKRS)	1	HCD
Isoform 2 of E3 ubiquitin-protein ligase UHRF1 OS=Mus musculus GN=Uhrf1	sp|Q8VDF2-2|UHRF1_MOUSE	9383	55.08	0.00016	K	(S)TGPTLSSPR	A	ADP-Ribosyl-HCD (KRDES) (DEKRS)	0.9999	HCD
Histone H2B type 1-M OS=Mus musculus GN=Hist1h2bm PE=1 SV=2	sp|P10854|H2B1M_MOUSE	4979	52.95	1.8e-05	M	P(E)PTKSAPAPK	K	ADP-Ribosyl-HCD (KRDES) (DEKRS)	0.9982	HCD
G patch domain-containing protein 11 OS=Mus musculus GN=Gpatch11 PE=1 SV=1	tr|A0A0R4J215|A0A0R4J215_MOUSE	5138	33.32	0.00081	K	(S)GIGHESSLKR	K	ADP-Ribosyl-HCD (KRDES) (DEKRS)	0.9965	HCD
Histone-lysine N-methyltransferase EHMT1 OS=Mus musculus GN=Ehmt1 PE=1 SV=1	tr|A0A0H2UH19|A0A0H2UH19_MOUSE	8281	36.67	0.00056	K	(S)ILGLHAASKDHR	E	ADP-Ribosyl-HCD (KRDES) (DEKRS)	0.9964	HCD
Neurotrophin receptor-interacting factor 1 OS=Mus musculus GN=Zfp110 PE=1 SV=1	tr|A0A0R4J249|A0A0R4J249_MOUSE	6224	28.9	0.022	K	G(S)QVCR	C	ADP-Ribosyl-HCD (KRDES) (DEKRS)	0.9951	HCD
Probable ATP-dependent RNA helicase DDX27 OS=Mus musculus GN=Ddx27 PE=1 SV=3	sp|Q921N6|DDX27_MOUSE	4830	38.5	0.013	R	(K)QSGLPR	Q	ADP-Ribosyl-HCD (KRDES) (DEKRS)	0.9945	HCD
Lupus La protein homolog OS=Mus musculus GN=Ssb PE=1 SV=1	tr|Q564E6|Q564E6_MOUSE	8208	44.93	0.0043	R	F(K)GSHVFTAAR	R	ADP-Ribosyl-HCD (KRDES) (DEKRS)	0.9902	HCD
Histone H2B type 1-C/E/G OS=Mus musculus GN=Hist1h2bc PE=1 SV=3	sp|Q6ZWY9|H2B1C_MOUSE	4894	38.09	0.00027	M	P(E)PAKSAPAPK	K	ADP-Ribosyl-HCD (KRDES) (DEKRS)	0.9862	HCD
Protein Mki67 OS=Mus musculus GN=Mki67 PE=1 SV=1	tr|E9PVX6|E9PVX6_MOUSE	10166	29.58	0.016	K	(S)LGTHSPAVLK	T	ADP-Ribosyl-HCD (KRDES) (DEKRS)	0.9841	HCD
Zinc finger protein 22 OS=Mus musculus GN=Znf22 PE=1 SV=2	sp|Q9ERU3|ZNF22_MOUSE	6766	26.34	0.021	R	V(K)THPVSWK	R	ADP-Ribosyl-HCD (KRDES) (DEKRS)	0.9839	HCD
DNA topoisomerase 2-alpha OS=Mus musculus GN=Top2a PE=1 SV=2	sp|Q01320|TOP2A_MOUSE	4662	34.49	0.00058	R	AAP(K)GTKSDSALSAR	V	ADP-Ribosyl-HCD (KRDES) (DEKRS)	0.9834	HCD
Replication factor C subunit 1 OS=Mus musculus GN=Rfc1 PE=1 SV=1	tr|A0A0N5E9G7|A0A0N5E9G7_MOUSE	11275	32.53	0.0025	K	L(S)LSYKPGK	V	ADP-Ribosyl-HCD (KRDES) (DEKRS)	0.9834	HCD
DDB1- and CUL4-associated factor 13 OS=Mus musculus GN=Dcaf13 PE=2 SV=2	sp|Q6PAC3|DCA13_MOUSE	11712	40.53	0.00059	K	(S)IYSQIQEQR	V	ADP-Ribosyl-HCD (KRDES) (DEKRS)	0.9781	HCD
Histone H1.4 OS=Mus musculus GN=Hist1h1e PE=1 SV=2	sp|P43274|H14_MOUSE	10794	34.73	0.00055	K	(S)LVSKGTLVQTK	G	ADP-Ribosyl-HCD (KRDES) (DEKRS)	0.9755	HCD
Flap endonuclease 1 OS=Mus musculus GN=Fen1 PE=1 SV=1	tr|Q91Z50|Q91Z50_MOUSE	6588	24.62	0.0056	K	VTG(S)LSSAK	R	ADP-Ribosyl-HCD (KRDES) (DEKRS)	0.9716	HCD
Histone H2AX OS=Mus musculus GN=H2afx PE=1 SV=2	sp|P27661|H2AX_MOUSE	5382	29.71	0.005	K	KASQASQ(E)Y	-	ADP-Ribosyl-HCD (KRDES) (DEKRS)	0.9689	HCD
Heterogeneous nuclear ribonucleoprotein U OS=Mus musculus GN=Hnrnpu PE=1 SV=1	sp|Q8VEK3|HNRPU_MOUSE	17242	62.47	2.6e-06	R	GAGKEAAGKSSGPT(S)LFAVTVAPPGAR	Q	ADP-Ribosyl-HCD (KRDES) (DEKRS)	0.9642	HCD
Histone H1.1 OS=Mus musculus GN=Hist1h1a PE=1 SV=2	sp|P43275|H11_MOUSE	9803	35.11	0.00055	K	(S)LAAAGYDVEKNNSR	I	ADP-Ribosyl-HCD (KRDES) (DEKRS)	0.9626	HCD
Histone H2B type 2-B OS=Mus musculus GN=Hist2h2bb PE=1 SV=3	sp|Q64525|H2B2B_MOUSE	5634	41.31	0.00013	M	P(D)PAKSAPAPK	K	ADP-Ribosyl-HCD (KRDES) (DEKRS)	0.9608	HCD
Isoform 3 of Chromatin target of PRMT1 protein OS=Mus musculus GN=Chtop	sp|Q9CY57-3|CHTOP_MOUSE	6069	47.31	0.0025	R	LG(K)SNIQAR	L	ADP-Ribosyl-HCD (KRDES) (DEKRS)	0.9568	HCD
40S ribosomal protein S3a OS=Mus musculus GN=Rps3a1 PE=1 SV=1	tr|Q564F3|Q564F3_MOUSE	3210	47.96	3.3e-05	R	(K)TSYAQHQQVR	Q	ADP-Ribosyl-HCD (KRDES) (DEKRS)	0.9541	HCD
Isoform 2 of Histone-lysine N-methyltransferase NSD2 OS=Mus musculus GN=Whsc1	sp|Q8BVE8-2|NSD2_MOUSE	8684	48.59	2.8e-05	K	AI(E)AASSLKSQAATK	N	ADP-Ribosyl-HCD (KRDES) (DEKRS)	0.9524	HCD
Nucleolin OS=Mus musculus GN=Ncl PE=1 SV=2	sp|P09405|NUCL_MOUSE	4647	23.79	0.039	K	(K)VVVSQTK	K	ADP-Ribosyl-HCD (KRDES) (DEKRS)	0.9508	HCD
Prelamin-A/C OS=Mus musculus GN=Lmna PE=1 SV=2	sp|P48678|LMNA_MOUSE	9950	29.15	0.003	R	(S)GAQASSTPLSPTR	I	ADP-Ribosyl-HCD (KRDES) (DEKRS)	0.9446	HCD
Periphilin 1 isoform CRA_a OS=Mus musculus GN=Pphln1 PE=1 SV=1	tr|G3X959|G3X959_MOUSE	8652	33.18	0.0037	K	(S)FYSSHYSR	D	ADP-Ribosyl-HCD (KRDES) (DEKRS)	0.9422	HCD
Protein 1110004F10Rik (Fragment) OS=Mus musculus GN=1110004F10Rik PE=1 SV=1	tr|A0A0U1RPJ7|A0A0U1RPJ7_MOUSE	6891	32.24	0.00095	R	LVIG(D)HKSTSHFR	T	ADP-Ribosyl-HCD (KRDES) (DEKRS)	0.9418	HCD
Lamin-B receptor (Fragment) OS=Mus musculus GN=Lbr PE=1 SV=1	tr|A0A0A6YW01|A0A0A6YW01_MOUSE	5319	67.28	2.6e-05	K	(S)GSISSSPSR	R	ADP-Ribosyl-HCD (KRDES) (DEKRS)	0.9407	HCD
Activity-dependent neuroprotector homeobox protein OS=Mus musculus GN=Adnp PE=1 SV=2	sp|Q9Z103|ADNP_MOUSE	10848	20.04	0.013	K	(S)VGQSYGVGQSVR	L	ADP-Ribosyl-HCD (KRDES) (DEKRS)	0.9292	HCD
Isoform 2 of E3 ubiquitin-protein ligase UHRF1 OS=Mus musculus GN=Uhrf1	sp|Q8VDF2-2|UHRF1_MOUSE	6721	77.47	4.8e-07	K	Q(K)STGPTLSSPR	A	ADP-Ribosyl-HCD (KRDES) (DEKRS)	0.929	HCD
Isoform 2 of E3 ubiquitin-protein ligase UHRF1 OS=Mus musculus GN=Uhrf1	sp|Q8VDF2-2|UHRF1_MOUSE	6729	50.87	3e-05	K	Q(K)STGPTLSSPR	A	ADP-Ribosyl-HCD (KRDES) (DEKRS)	0.9265	HCD
Isoform 2 of Nucleolar protein 7 OS=Mus musculus GN=Nol7	sp|Q9D7Z3-2|NOL7_MOUSE	8625	29.93	0.0016	K	HFIH(S)CLYGSDSKR	T	ADP-Ribosyl-HCD (KRDES) (DEKRS)	0.9258	HCD
Activity-dependent neuroprotector homeobox protein OS=Mus musculus GN=Adnp PE=1 SV=2	sp|Q9Z103|ADNP_MOUSE	10872	22.48	0.0094	K	(S)VGQSYGVGQSVR	L	ADP-Ribosyl-HCD (KRDES) (DEKRS)	0.9251	HCD
Heterogeneous nuclear ribonucleoprotein A/B OS=Mus musculus GN=Hnrnpab PE=1 SV=1	tr|Q544Z3|Q544Z3_MOUSE	3168	63.13	6e-06	R	G(S)GGGQGSTNYGKSQR	R	ADP-Ribosyl-HCD (KRDES) (DEKRS)	0.923	HCD
Isoform 2 of Hepatoma-derived growth factor-related protein 2 OS=Mus musculus GN=Hdgfrp2	sp|Q3UMU9-2|HDGR2_MOUSE	5368	70.44	7.6e-07	K	LA(K)KSQLPGSESAR	K	ADP-Ribosyl-HCD (KRDES) (DEKRS)	0.9044	HCD
Isoform 2 of Nucleolar protein 7 OS=Mus musculus GN=Nol7	sp|Q9D7Z3-2|NOL7_MOUSE	8613	20.19	0.013	K	HFIH(S)CLYGSDSKR	T	ADP-Ribosyl-HCD (KRDES) (DEKRS)	0.9043	HCD
MYB binding protein (P160) 1a isoform CRA_b OS=Mus musculus GN=Mybbp1a PE=1 SV=1	tr|Q3U2W2|Q3U2W2_MOUSE	13640	39.02	0.0024	R	(S)PSLLQSGVK	K	ADP-Ribosyl-HCD (KRDES) (DEKRS)	0.9018	HCD
Isoform 2 of Histone H2B type 1-P OS=Mus musculus GN=Hist1h2bp	sp|Q8CGP2-2|H2B1P_MOUSE	8517	28.51	0.0021	M	P(E)PVKSVPAPK	K	ADP-Ribosyl-HCD (KRDES) (DEKRS)	0.9013	HCD
DNA topoisomerase 2-alpha OS=Mus musculus GN=Top2a PE=1 SV=2	sp|Q01320|TOP2A_MOUSE	5164	32.16	0.0045	K	GT(K)SDSALSAR	V	ADP-Ribosyl-HCD (KRDES) (DEKRS)	0.8889	HCD
DNA topoisomerase 2-alpha OS=Mus musculus GN=Top2a PE=1 SV=2	sp|Q01320|TOP2A_MOUSE	3768	60.67	3.3e-06	K	TAT(K)SQSSVSTAGTK	K	ADP-Ribosyl-HCD (KRDES) (DEKRS)	0.8872	HCD
DDB1- and CUL4-associated factor 13 OS=Mus musculus GN=Dcaf13 PE=2 SV=2	sp|Q6PAC3|DCA13_MOUSE	11587	39.57	0.00019	R	HLP(K)SIYSQIQEQR	V	ADP-Ribosyl-HCD (KRDES) (DEKRS)	0.8841	HCD
Poly [ADP-ribose] polymerase OS=Mus musculus GN=Parp1 PE=1 SV=1	tr|Q921K2|Q921K2_MOUSE	2555	38.32	0.0009	K	GAV(K)EEGVNKSEKR	M	ADP-Ribosyl-HCD (KRDES) (DEKRS)	0.8775	HCD
Active regulator of SIRT1 OS=Mus musculus GN=Rps19bp1 PE=1 SV=1	sp|Q8C6B9|AROS_MOUSE	5738	36.08	0.00056	K	G(K)APKSALAEYQKR	Q	ADP-Ribosyl-HCD (KRDES) (DEKRS)	0.8702	HCD
Isoform 2 of Hepatoma-derived growth factor-related protein 2 OS=Mus musculus GN=Hdgfrp2	sp|Q3UMU9-2|HDGR2_MOUSE	7198	21.37	0.03	K	(S)QLPGSESAR	K	ADP-Ribosyl-HCD (KRDES) (DEKRS)	0.8646	HCD
Replication factor C subunit 1 OS=Mus musculus GN=Rfc1 PE=1 SV=1	tr|A0A0N5E9G7|A0A0N5E9G7_MOUSE	11280	22.51	0.0077	K	L(S)LSYKPGK	V	ADP-Ribosyl-HCD (KRDES) (DEKRS)	0.864	HCD
Ribonuclease H2 subunit B OS=Mus musculus GN=Rnaseh2b PE=1 SV=2	sp|Q80ZV0|RNH2B_MOUSE	12014	26.19	0.0035	R	VQ(S)SAYFSGGQVSR	D	ADP-Ribosyl-HCD (KRDES) (DEKRS)	0.8634	HCD
Protein FAM64A (Fragment) OS=Mus musculus GN=Fam64a PE=1 SV=1	tr|Q5RIU1|Q5RIU1_MOUSE	8588	38.98	0.00033	R	(S)AKSALGAMSQR	I	ADP-Ribosyl-HCD (KRDES) (DEKRS)	0.8581	HCD
Histone H2B type 1-C/E/G OS=Mus musculus GN=Hist1h2bc PE=1 SV=3	sp|Q6ZWY9|H2B1C_MOUSE	4900	37.96	0.00092	M	P(E)PAKSAPAPK	K	ADP-Ribosyl-HCD (KRDES) (DEKRS)	0.8573	HCD
Tyrosyl-DNA phosphodiesterase 1 OS=Mus musculus GN=Tdp1 PE=1 SV=2	sp|Q8BJ37|TYDP1_MOUSE	6640	43.99	7.5e-05	K	HV(S)SPDVTTAQK	V	ADP-Ribosyl-HCD (KRDES) (DEKRS)	0.8522	HCD
Histone H2B type 1-B OS=Mus musculus GN=Hist1h2bb PE=1 SV=3	sp|Q64475|H2B1B_MOUSE	4702	29.71	0.0016	M	P(E)PSKSAPAPK	K	ADP-Ribosyl-HCD (KRDES) (DEKRS)	0.8491	HCD
DNA topoisomerase 2-alpha OS=Mus musculus GN=Top2a PE=1 SV=2	sp|Q01320|TOP2A_MOUSE	5169	28.24	0.0068	K	GT(K)SDSALSAR	V	ADP-Ribosyl-HCD (KRDES) (DEKRS)	0.8491	HCD
DNA topoisomerase 2-alpha OS=Mus musculus GN=Top2a PE=1 SV=2	sp|Q01320|TOP2A_MOUSE	6605	45.61	0.00072	K	(S)DSALSAR	V	ADP-Ribosyl-HCD (KRDES) (DEKRS)	0.8425	HCD
Lamin-B receptor (Fragment) OS=Mus musculus GN=Lbr PE=1 SV=1	tr|A0A0A6YW01|A0A0A6YW01_MOUSE	5166	25.19	0.0071	R	KSGSIS(S)SPSR	R	ADP-Ribosyl-HCD (KRDES) (DEKRS)	0.8325	HCD
Zinc finger protein basonuclin-2 OS=Mus musculus GN=Bnc2 PE=1 SV=1	tr|H3BIU2|H3BIU2_MOUSE	4192	22.18	0.013	K	T(E)HPKSSFR	I	ADP-Ribosyl-HCD (KRDES) (DEKRS)	0.83	HCD
Nucleolar protein 14 OS=Mus musculus GN=Nop14 PE=1 SV=2	sp|Q8R3N1|NOP14_MOUSE	5148	50.03	0.00035	R	N(K)SNVFADKR	F	ADP-Ribosyl-HCD (KRDES) (DEKRS)	0.8228	HCD
Histone H2B type 1-C/E/G OS=Mus musculus GN=Hist1h2bc PE=1 SV=3	sp|Q6ZWY9|H2B1C_MOUSE	6083	30.98	0.0019	K	HAVSEGT(K)AVTKYTSSK	-	ADP-Ribosyl-HCD (KRDES) (DEKRS)	0.8219	HCD
Prelamin-A/C OS=Mus musculus GN=Lmna PE=1 SV=2	sp|P48678|LMNA_MOUSE	9969	47.55	0.0001	R	(S)GAQASSTPLSPTR	I	ADP-Ribosyl-HCD (KRDES) (DEKRS)	0.8112	HCD
Protein 1110004F10Rik (Fragment) OS=Mus musculus GN=1110004F10Rik PE=1 SV=1	tr|A0A0U1RPJ7|A0A0U1RPJ7_MOUSE	6901	20.66	0.012	R	LVIG(D)HKSTSHFR	T	ADP-Ribosyl-HCD (KRDES) (DEKRS)	0.7972	HCD
Isoform 3 of Chromatin target of PRMT1 protein OS=Mus musculus GN=Chtop	sp|Q9CY57-3|CHTOP_MOUSE	6078	24.74	0.023	R	LG(K)SNIQAR	L	ADP-Ribosyl-HCD (KRDES) (DEKRS)	0.7923	HCD
Poly [ADP-ribose] polymerase OS=Mus musculus GN=Parp1 PE=1 SV=1	tr|Q921K2|Q921K2_MOUSE	2541	35.32	0.0012	K	GAV(K)EEGVNKSEKR	M	ADP-Ribosyl-HCD (KRDES) (DEKRS)	0.7886	HCD
RRP15-like protein OS=Mus musculus GN=Rrp15 PE=1 SV=2	sp|Q9CYX7|RRP15_MOUSE	15916	23.82	0.0058	K	L(M)(S)TVSKKDFISVLR	G	ADP-Ribosyl-HCD (KRDES) (DEKRS); Oxidation (M)	0.7885	HCD
Heterogeneous nuclear ribonucleoprotein A1 OS=Mus musculus GN=Hnrnpa1 PE=1 SV=1	tr|Q5EBP8|Q5EBP8_MOUSE	6628	40.44	0.00016	R	NQGGYGG(S)SSSSSYGSGR	R	ADP-Ribosyl-HCD (KRDES) (DEKRS)	0.7832	HCD
Flap endonuclease 1 OS=Mus musculus GN=Fen1 PE=1 SV=1	tr|Q91Z50|Q91Z50_MOUSE	4944	28.98	0.0067	K	VTG(S)LSSAKR	K	ADP-Ribosyl-HCD (KRDES) (DEKRS)	0.7768	HCD
Blood vessel epicardial substance OS=Mus musculus GN=Pop1 PE=1 SV=1	tr|Q8K205|Q8K205_MOUSE	16792	35.61	0.00046	K	AVTQ(K)SSNSLVFQTLPR	H	ADP-Ribosyl-HCD (KRDES) (DEKRS)	0.7767	HCD
Isoform 2 of Hepatoma-derived growth factor-related protein 2 OS=Mus musculus GN=Hdgfrp2	sp|Q3UMU9-2|HDGR2_MOUSE	5588	32.16	0.0032	K	(K)SQLPGSESAR	K	ADP-Ribosyl-HCD (KRDES) (DEKRS)	0.7754	HCD
Non-histone chromosomal protein HMG-14 OS=Mus musculus GN=Hmgn1 PE=1 SV=2	sp|P18608|HMGN1_MOUSE	5375	35.21	0.0023	R	L(S)AKPAPAKVDAKPK	K	ADP-Ribosyl-HCD (KRDES) (DEKRS)	0.7753	HCD
Chromodomain-helicase-DNA-binding protein 1-like OS=Mus musculus GN=Chd1l PE=1 SV=1	sp|Q9CXF7|CHD1L_MOUSE	14449	24.85	0.0047	R	HSQPASSS(S)APLVP	-	ADP-Ribosyl-HCD (KRDES) (DEKRS)	0.7696	HCD
E3 ubiquitin-protein ligase TRIP12 OS=Mus musculus GN=Trip12 PE=1 SV=1	tr|A0A087WNZ7|A0A087WNZ7_MOUSE	9761	66.88	6.1e-07	R	HLDQEQQLK(S)AQLPSTSK	A	ADP-Ribosyl-HCD (KRDES) (DEKRS)	0.7616	HCD
Neurotrophin receptor-interacting factor 1 OS=Mus musculus GN=Zfp110 PE=1 SV=1	tr|A0A0R4J249|A0A0R4J249_MOUSE	9695	35.74	0.00045	R	H(K)SQGSLNEVLPR	K	ADP-Ribosyl-HCD (KRDES) (DEKRS)	0.756	HCD
Transcriptional repressor CTCF OS=Mus musculus GN=Ctcf PE=1 SV=2	sp|Q61164|CTCF_MOUSE	8231	40.4	0.0022	R	(K)SDLGVHLR	K	ADP-Ribosyl-HCD (KRDES) (DEKRS)	0.7533	HCD
Histone H2B type 1-B OS=Mus musculus GN=Hist1h2bb PE=1 SV=3	sp|Q64475|H2B1B_MOUSE	4700	37.53	0.0003	M	P(E)PSKSAPAPK	K	ADP-Ribosyl-HCD (KRDES) (DEKRS)	0.7531	HCD
Isoform 2 of Histone-lysine N-methyltransferase NSD2 OS=Mus musculus GN=Whsc1	sp|Q8BVE8-2|NSD2_MOUSE	8690	31.23	0.0012	K	AI(E)AASSLKSQAATK	N	ADP-Ribosyl-HCD (KRDES) (DEKRS)	0.7442	HCD
Chromodomain-helicase-DNA-binding protein 1-like OS=Mus musculus GN=Chd1l PE=1 SV=1	sp|Q9CXF7|CHD1L_MOUSE	5205	25.43	0.0048	K	TLL(E)KTSHGGR	T	ADP-Ribosyl-HCD (KRDES) (DEKRS)	0.7398	HCD
Zinc finger protein 771 OS=Mus musculus GN=Znf771 PE=2 SV=1	sp|Q8BJ90|ZN771_MOUSE	9619	31.25	0.0012	R	FAQ(S)SNYAQHLR	V	ADP-Ribosyl-HCD (KRDES) (DEKRS)	0.7373	HCD
Protein Rbm15 OS=Mus musculus GN=Rbm15 PE=1 SV=1	tr|Q0VBL3|Q0VBL3_MOUSE	5150	20.61	0.012	R	(S)LHLDKSSSR	G	ADP-Ribosyl-HCD (KRDES) (DEKRS)	0.7235	HCD
Shugoshin 1 OS=Mus musculus GN=Sgo1 PE=2 SV=1	sp|Q9CXH7|SGO1_MOUSE	8857	31.71	0.0011	R	CSTI(K)SYKEPTLASK	L	ADP-Ribosyl-HCD (KRDES) (DEKRS)	0.7155	HCD
Isoform 2 of Histone H2B type 1-P OS=Mus musculus GN=Hist1h2bp	sp|Q8CGP2-2|H2B1P_MOUSE	8507	22.5	0.0078	M	P(E)PVKSVPAPK	K	ADP-Ribosyl-HCD (KRDES) (DEKRS)	0.7027	HCD
DNA ligase OS=Mus musculus GN=Lig3 PE=1 SV=1	tr|B1AT03|B1AT03_MOUSE	4896	29.82	0.0086	K	TT(E)QKLNSPSSR	G	ADP-Ribosyl-HCD (KRDES) (DEKRS)	0.6853	HCD
MYB binding protein (P160) 1a isoform CRA_b OS=Mus musculus GN=Mybbp1a PE=1 SV=1	tr|Q3U2W2|Q3U2W2_MOUSE	9453	33.07	0.0044	R	(S)PSLLQSGVKK	R	ADP-Ribosyl-HCD (KRDES) (DEKRS)	0.6731	HCD
Treacle protein OS=Mus musculus GN=Tcof1 PE=1 SV=1	tr|H3BL37|H3BL37_MOUSE	9861	20.06	0.013	K	TVVHLLSGK(S)PK	K	ADP-Ribosyl-HCD (KRDES) (DEKRS)	0.6667	HCD
Phosphoglycerate kinase 2 OS=Mus musculus GN=Pgk2 PE=1 SV=4	sp|P09041|PGK2_MOUSE	9606	26.59	0.0099	K	VNF(M)IIGGG(M)AYTFL(K)	E	ADP-Ribosyl-HCD (KRDES) (DEKRS); 2 Oxidation (M)	0.6632	HCD
Ribosomal L1 domain-containing protein 1 OS=Mus musculus GN=Rsl1d1 PE=1 SV=1	sp|Q8BVY0|RL1D1_MOUSE	11470	26.04	0.0036	K	ATSLLTQ(S)GLASSAPAKSPGAQKK	K	ADP-Ribosyl-HCD (KRDES) (DEKRS)	0.6587	HCD
RNA cytidine acetyltransferase OS=Mus musculus GN=Nat10 PE=1 SV=1	sp|Q8K224|NAT10_MOUSE	6098	24.16	0.0054	K	AGQNA(S)IVSLKSDKKR	K	ADP-Ribosyl-HCD (KRDES) (DEKRS)	0.6489	HCD
Cytoplasmic dynein 1 heavy chain 1 OS=Mus musculus GN=Dync1h1 PE=1 SV=2	sp|Q9JHU4|DYHC1_MOUSE	4697	22.28	0.013	K	TPVSIT(E)HPK	I	ADP-Ribosyl-HCD (KRDES) (DEKRS)	0.6482	HCD
Protein Mki67 OS=Mus musculus GN=Mki67 PE=1 SV=1	tr|E9PVX6|E9PVX6_MOUSE	13969	25.25	0.007	R	(S)GASEANLIVAK	S	ADP-Ribosyl-HCD (KRDES) (DEKRS)	0.6359	HCD
E3 ubiquitin-protein ligase TRIP12 OS=Mus musculus GN=Trip12 PE=1 SV=1	tr|A0A087WNZ7|A0A087WNZ7_MOUSE	8399	23.95	0.0071	K	RHLDQEQQL(K)SAQLPSTSK	A	ADP-Ribosyl-HCD (KRDES) (DEKRS)	0.6341	HCD
Protein Mki67 OS=Mus musculus GN=Mki67 PE=1 SV=1	tr|E9PVX6|E9PVX6_MOUSE	10171	20.8	0.012	K	(S)LGTHSPAVLK	T	ADP-Ribosyl-HCD (KRDES) (DEKRS)	0.6296	HCD
Poly [ADP-ribose] polymerase OS=Mus musculus GN=Parp1 PE=1 SV=1	tr|Q921K2|Q921K2_MOUSE	958	32.99	0.0016	K	SKGAVKEEGVN(K)SEKR	M	ADP-Ribosyl-HCD (KRDES) (DEKRS)	0.6238	HCD
Nuclear speckle splicing regulatory protein 1 OS=Mus musculus GN=Nsrp1 PE=1 SV=1	sp|Q5NCR9|NSRP1_MOUSE	11534	41.38	0.00015	R	HLLNQAVGEEAAP(K)SSFR	E	ADP-Ribosyl-HCD (KRDES) (DEKRS)	0.6181	HCD
Ribosomal L1 domain-containing protein 1 OS=Mus musculus GN=Rsl1d1 PE=1 SV=1	sp|Q8BVY0|RL1D1_MOUSE	11694	30.94	0.0019	K	KATSLLTQSGLA(S)SAPAKSPGAQK	K	ADP-Ribosyl-HCD (KRDES) (DEKRS)	0.6144	HCD
Histone H2B type 1-M OS=Mus musculus GN=Hist1h2bm PE=1 SV=2	sp|P10854|H2B1M_MOUSE	2793	28.38	0.0022	M	P(E)PTKSAPAPKKGSK	K	ADP-Ribosyl-HCD (KRDES) (DEKRS)	0.5895	HCD
Poly [ADP-ribose] polymerase OS=Mus musculus GN=Parp1 PE=1 SV=1	tr|Q921K2|Q921K2_MOUSE	954	49.35	9.8e-05	K	SKGAV(K)EEGVNKSEKR	M	ADP-Ribosyl-HCD (KRDES) (DEKRS)	0.5867	HCD
Mis18-binding protein 1 OS=Mus musculus GN=Mis18bp1 PE=1 SV=1	sp|Q80WQ8|M18BP_MOUSE	12908	20.1	0.013	K	KYG(K)SNGGLVWGNIR	K	ADP-Ribosyl-HCD (KRDES) (DEKRS)	0.5771	HCD
Tyrosine-protein kinase BAZ1B OS=Mus musculus GN=Baz1b PE=1 SV=2	sp|Q9Z277|BAZ1B_MOUSE	13611	28.57	0.0021	K	LWCHVHLE(K)SLNGPPLKVK	N	ADP-Ribosyl-HCD (KRDES) (DEKRS)	0.5765	HCD
Poly [ADP-ribose] polymerase OS=Mus musculus GN=Parp1 PE=1 SV=1	tr|Q921K2|Q921K2_MOUSE	3709	24.73	0.0048	K	SAAP(S)(K)KSKGAVKEEGVNK	S	2 ADP-Ribosyl-HCD (KRDES) (DEKRS)	0.5746	HCD
Protein FAM111A OS=Mus musculus GN=Fam111a PE=2 SV=1	sp|Q9D2L9|F111A_MOUSE	7178	36.41	0.0025	K	R(K)SQISFNPR	K	ADP-Ribosyl-HCD (KRDES) (DEKRS)	0.5384	HCD
Poly [ADP-ribose] polymerase OS=Mus musculus GN=Parp1 PE=1 SV=1	tr|Q921K2|Q921K2_MOUSE	2558	32.55	0.00089	K	GAVKEEGVNKSE(K)R	M	ADP-Ribosyl-HCD (KRDES) (DEKRS)	0.5355	HCD
Poly [ADP-ribose] polymerase OS=Mus musculus GN=Parp1 PE=1 SV=1	tr|Q921K2|Q921K2_MOUSE	3149	23.38	0.035	K	GAVKE(E)GVNKSEKR	M	ADP-Ribosyl-HCD (KRDES) (DEKRS)	0.5346	HCD
MCG68069 OS=Mus musculus GN=Npm1 PE=1 SV=1	tr|Q5SQB7|Q5SQB7_MOUSE	4652	32.9	0.00094	K	NAQK(S)NQNGKDLKPSTPR	S	ADP-Ribosyl-HCD (KRDES) (DEKRS)	0.5271	HCD
MYB binding protein (P160) 1a isoform CRA_b OS=Mus musculus GN=Mybbp1a PE=1 SV=1	tr|Q3U2W2|Q3U2W2_MOUSE	5672	25.06	0.0049	R	(K)SPHPQSALPK	K	ADP-Ribosyl-HCD (KRDES) (DEKRS)	0.5147	HCD
MYB binding protein (P160) 1a isoform CRA_b OS=Mus musculus GN=Mybbp1a PE=1 SV=1	tr|Q3U2W2|Q3U2W2_MOUSE	7659	28.24	0.031	R	SP(S)LLQSGVKKR	R	ADP-Ribosyl-HCD (KRDES) (DEKRS)	0.5079	HCD
Heterogeneous nuclear ribonucleoprotein A/B OS=Mus musculus GN=Hnrnpab PE=1 SV=1	tr|Q544Z3|Q544Z3_MOUSE	3161	28.67	0.002	R	GSGGGQG(S)TNYGKSQR	R	ADP-Ribosyl-HCD (KRDES) (DEKRS)	0.5028	HCD
E3 ubiquitin-protein ligase TRIP12 OS=Mus musculus GN=Trip12 PE=1 SV=1	tr|A0A087WNZ7|A0A087WNZ7_MOUSE	9741	59.46	2.7e-06	R	HLDQEQQL(K)SAQLPSTSK	A	ADP-Ribosyl-HCD (KRDES) (DEKRS)	0.5009	HCD
Chromobox protein homolog 5 OS=Mus musculus GN=Cbx5 PE=1 SV=1	sp|Q61686|CBX5_MOUSE	5652	40.55	0.0038	R	KSSFSNSADDIK(S)K	K	ADP-Ribosyl-HCD (KRDES) (DEKRS)	0.5007	HCD
Heterogeneous nuclear ribonucleoprotein A1 OS=Mus musculus GN=Hnrnpa1 PE=1 SV=1	tr|Q5EBP8|Q5EBP8_MOUSE	11329	118.38	1e-11	R	S(S)GPYGGGGQYFAKPR	N	ADP-Ribosyl-HCD (KRDES) (DEKRS)	0.5	HCD
Heterogeneous nuclear ribonucleoprotein A1 OS=Mus musculus GN=Hnrnpa1 PE=1 SV=1	tr|Q5EBP8|Q5EBP8_MOUSE	11213	32.45	0.0012	R	S(S)GPYGGGGQYFAKPR	N	ADP-Ribosyl-HCD (KRDES) (DEKRS)	0.4997	HCD
Protein Gm16494 OS=Mus musculus GN=Gm16494 PE=4 SV=1	tr|E9Q2Z4|E9Q2Z4_MOUSE	5527	29.85	0.0035	R	LSA(K)PAPPKPEPKPK	K	ADP-Ribosyl-HCD (KRDES) (DEKRS)	0.4979	HCD
Protein Zc3h7b OS=Mus musculus GN=Zc3h7b PE=1 SV=1	tr|F8VPP8|F8VPP8_MOUSE	4906	31.61	0.038	K	AS(S)GLGAPR	T	ADP-Ribosyl-HCD (KRDES) (DEKRS)	0.4978	HCD
High mobility group protein HMG-I/HMG-Y OS=Mus musculus GN=Hmga1 PE=1 SV=4	sp|P17095|HMGA1_MOUSE	4386	28.79	0.002	K	S(S)QPLASKQEK	D	ADP-Ribosyl-HCD (KRDES) (DEKRS)	0.4957	HCD
Non-histone chromosomal protein HMG-14 OS=Mus musculus GN=Hmgn1 PE=1 SV=2	sp|P18608|HMGN1_MOUSE	5363	25.47	0.015	R	LSA(K)PAPAKVDAKPK	K	ADP-Ribosyl-HCD (KRDES) (DEKRS)	0.4942	HCD
High mobility group protein HMG-I/HMG-Y OS=Mus musculus GN=Hmga1 PE=1 SV=4	sp|P17095|HMGA1_MOUSE	4159	39.56	0.0002	K	S(S)QPLASKQEKDGTEK	R	ADP-Ribosyl-HCD (KRDES) (DEKRS)	0.4936	HCD
Prelamin-A/C OS=Mus musculus GN=Lmna PE=1 SV=2	sp|P48678|LMNA_MOUSE	16076	30.73	0.0013	R	SVGG(S)GGGSFGDNLVTR	S	ADP-Ribosyl-HCD (KRDES) (DEKRS)	0.4902	HCD
High mobility group protein HMG-I/HMG-Y OS=Mus musculus GN=Hmga1 PE=1 SV=4	sp|P17095|HMGA1_MOUSE	3581	51.87	1.4e-05	K	S(S)QPLASKQEKDGTEKR	G	ADP-Ribosyl-HCD (KRDES) (DEKRS)	0.4895	HCD
Active regulator of SIRT1 OS=Mus musculus GN=Rps19bp1 PE=1 SV=1	sp|Q8C6B9|AROS_MOUSE	6536	27.53	0.0034	K	GKAP(K)SALAEYQK	R	ADP-Ribosyl-HCD (KRDES) (DEKRS)	0.4877	HCD
Isoform 2 of Hepatoma-derived growth factor-related protein 2 OS=Mus musculus GN=Hdgfrp2	sp|Q3UMU9-2|HDGR2_MOUSE	5365	51.12	0.0014	K	LAK(K)SQLPGSESAR	K	ADP-Ribosyl-HCD (KRDES) (DEKRS)	0.4781	HCD
E3 ubiquitin-protein ligase TRIP12 OS=Mus musculus GN=Trip12 PE=1 SV=1	tr|A0A087WNZ7|A0A087WNZ7_MOUSE	7630	49.56	2.3e-05	R	HLDQEQQLK(S)AQLPSTSKAHTR	K	ADP-Ribosyl-HCD (KRDES) (DEKRS)	0.4745	HCD
Histone H2AX OS=Mus musculus GN=H2afx PE=1 SV=2	sp|P27661|H2AX_MOUSE	6103	21.26	0.01	K	S(S)ATVGPKAPAVGKK	A	ADP-Ribosyl-HCD (KRDES) (DEKRS)	0.4702	HCD
MCG68069 OS=Mus musculus GN=Npm1 PE=1 SV=1	tr|Q5SQB7|Q5SQB7_MOUSE	4645	33.65	0.00071	K	NAQK(S)NQNGKDLKPSTPR	S	ADP-Ribosyl-HCD (KRDES) (DEKRS)	0.4684	HCD
Protein FAM64A (Fragment) OS=Mus musculus GN=Fam64a PE=1 SV=1	tr|Q5RIU1|Q5RIU1_MOUSE	8585	30.77	0.0034	R	SA(K)SALGAMSQR	I	ADP-Ribosyl-HCD (KRDES) (DEKRS)	0.4598	HCD
Poly [ADP-ribose] polymerase OS=Mus musculus GN=Parp1 PE=1 SV=1	tr|Q921K2|Q921K2_MOUSE	2545	37.59	0.0003	K	GAVKEEGVNKSEK(R)	M	ADP-Ribosyl-HCD (KRDES) (DEKRS)	0.457	HCD
Non-histone chromosomal protein HMG-14 OS=Mus musculus GN=Hmgn1 PE=1 SV=2	sp|P18608|HMGN1_MOUSE	5107	37.26	0.00032	R	SARLSA(K)PAPAKVDAKPK	K	ADP-Ribosyl-HCD (KRDES) (DEKRS)	0.4565	HCD
Isoform 2 of Hepatoma-derived growth factor-related protein 2 OS=Mus musculus GN=Hdgfrp2	sp|Q3UMU9-2|HDGR2_MOUSE	4518	35.64	0.00079	K	KLA(K)KSQLPGSESAR	K	ADP-Ribosyl-HCD (KRDES) (DEKRS)	0.455	HCD
Histone H2B type 1-C/E/G OS=Mus musculus GN=Hist1h2bc PE=1 SV=3	sp|Q6ZWY9|H2B1C_MOUSE	6067	26.05	0.0036	K	HAVSEGT(K)AVTKYTSSK	-	ADP-Ribosyl-HCD (KRDES) (DEKRS)	0.4463	HCD
Poly [ADP-ribose] polymerase OS=Mus musculus GN=Parp1 PE=1 SV=1	tr|Q921K2|Q921K2_MOUSE	3697	23.78	0.0059	K	SAAP(S)(K)KSKGAVKEEGVNK	S	2 ADP-Ribosyl-HCD (KRDES) (DEKRS)	0.4462	HCD
Isoform 2 of E3 ubiquitin-protein ligase UHRF1 OS=Mus musculus GN=Uhrf1	sp|Q8VDF2-2|UHRF1_MOUSE	5317	63.07	1.4e-06	K	S(K)QKSTGPTLSSPR	A	ADP-Ribosyl-HCD (KRDES) (DEKRS)	0.4421	HCD
Isoform 2 of Inner centromere protein OS=Mus musculus GN=Incenp	sp|Q9WU62-2|INCE_MOUSE	10062	23.45	0.0077	R	S(S)VMKSFIKR	N	ADP-Ribosyl-HCD (KRDES) (DEKRS)	0.4417	HCD
Heterogeneous nuclear ribonucleoprotein U OS=Mus musculus GN=Hnrnpu PE=1 SV=1	sp|Q8VEK3|HNRPU_MOUSE	26582	69.93	1.8e-06	K	S(S)GPTSLFAVTVAPPGAR	Q	ADP-Ribosyl-HCD (KRDES) (DEKRS)	0.4385	HCD
DNA repair protein XRCC1 OS=Mus musculus GN=Xrcc1 PE=1 SV=2	sp|Q60596|XRCC1_MOUSE	10706	22.11	0.013	K	LSVPS(R)TPAAAPASTPAQR	A	ADP-Ribosyl-HCD (KRDES) (DEKRS)	0.4376	HCD
Histone H2B type 1-M OS=Mus musculus GN=Hist1h2bm PE=1 SV=2	sp|P10854|H2B1M_MOUSE	2791	22.87	0.019	M	PEPTK(S)APAPKKGSK	K	ADP-Ribosyl-HCD (KRDES) (DEKRS)	0.4365	HCD
Protein FAM64A (Fragment) OS=Mus musculus GN=Fam64a PE=1 SV=1	tr|Q5RIU1|Q5RIU1_MOUSE	8595	50.88	0.00021	R	SA(K)SALGAMSQR	I	ADP-Ribosyl-HCD (KRDES) (DEKRS)	0.4341	HCD
Flap endonuclease 1 OS=Mus musculus GN=Fen1 PE=1 SV=1	tr|Q91Z50|Q91Z50_MOUSE	17473	28.22	0.0023	R	LD(D)FFKVTGSLSSAKR	K	ADP-Ribosyl-HCD (KRDES) (DEKRS)	0.4326	HCD
Isoform 2 of SAFB-like transcription modulator OS=Mus musculus GN=Sltm	sp|Q8CH25-2|SLTM_MOUSE	9052	35.44	0.00061	R	GS(S)SGFKPFKSGPPR	R	ADP-Ribosyl-HCD (KRDES) (DEKRS)	0.4309	HCD
Non-histone chromosomal protein HMG-14 OS=Mus musculus GN=Hmgn1 PE=1 SV=2	sp|P18608|HMGN1_MOUSE	5112	31.29	0.004	R	SARLSA(K)PAPAKVDAKPK	K	ADP-Ribosyl-HCD (KRDES) (DEKRS)	0.4229	HCD
Poly [ADP-ribose] polymerase OS=Mus musculus GN=Parp1 PE=1 SV=1	tr|Q921K2|Q921K2_MOUSE	2761	27.53	0.0041	K	GAVKEEGVNKSE(K)R	M	ADP-Ribosyl-HCD (KRDES) (DEKRS)	0.4222	HCD
Replication factor C subunit 1 OS=Mus musculus GN=Rfc1 PE=1 SV=1	tr|A0A0N5E9G7|A0A0N5E9G7_MOUSE	1048	23.03	0.0069	R	ASE(D)AKQPCKSAHR	K	ADP-Ribosyl-HCD (KRDES) (DEKRS)	0.4197	HCD
Histone H2AX OS=Mus musculus GN=H2afx PE=1 SV=2	sp|P27661|H2AX_MOUSE	6215	58.52	2.6e-05	K	KS(S)ATVGPKAPAVGK	K	ADP-Ribosyl-HCD (KRDES) (DEKRS)	0.418	HCD
Protein Mki67 OS=Mus musculus GN=Mki67 PE=1 SV=1	tr|E9PVX6|E9PVX6_MOUSE	9267	49.32	0.00012	K	LAHDTSILK(S)TQQQKPDSVKPLR	T	ADP-Ribosyl-HCD (KRDES) (DEKRS)	0.4172	HCD
Heterogeneous nuclear ribonucleoprotein A3 OS=Mus musculus GN=Hnrnpa3 PE=1 SV=1	tr|A2AL12|A2AL12_MOUSE	10259	68.16	4.1e-07	R	S(S)GSPYGGGYGSGGGSGGYGSR	R	ADP-Ribosyl-HCD (KRDES) (DEKRS)	0.4125	HCD
Heat shock protein 84b OS=Mus musculus GN=Hsp90ab1 PE=1 SV=1	tr|Q71LX8|Q71LX8_MOUSE	3180	26.66	0.021	K	KFYEAFSKNL(K)	L	ADP-Ribosyl-HCD (KRDES) (DEKRS)	0.4103	HCD
Poly [ADP-ribose] polymerase OS=Mus musculus GN=Parp1 PE=1 SV=1	tr|Q921K2|Q921K2_MOUSE	3156	29.82	0.017	K	GAV(K)EEGVNKSEK	R	ADP-Ribosyl-HCD (KRDES) (DEKRS)	0.4103	HCD
GATA binding protein 3 OS=Mus musculus GN=Gata3 PE=1 SV=1	tr|Q3U0R5|Q3U0R5_MOUSE	16563	33	0.00087	K	KVHDALEDFP(K)SSSFNPAALSR	H	ADP-Ribosyl-HCD (KRDES) (DEKRS)	0.3979	HCD
High mobility group protein HMG-I/HMG-Y OS=Mus musculus GN=Hmga1 PE=1 SV=4	sp|P17095|HMGA1_MOUSE	3588	28.52	0.0021	K	S(S)QPLASKQEKDGTEKR	G	ADP-Ribosyl-HCD (KRDES) (DEKRS)	0.3736	HCD
Heterogeneous nuclear ribonucleoprotein A3 OS=Mus musculus GN=Hnrnpa3 PE=1 SV=1	tr|A2AL12|A2AL12_MOUSE	10269	20.84	0.011	R	S(S)GSPYGGGYGSGGGSGGYGSR	R	ADP-Ribosyl-HCD (KRDES) (DEKRS)	0.3668	HCD
Isoform 2 of Telomere-associated protein RIF1 OS=Mus musculus GN=Rif1	sp|Q6PR54-2|RIF1_MOUSE	6583	23.29	0.0069	R	SHSSNSSPII(K)SVK	T	ADP-Ribosyl-HCD (KRDES) (DEKRS)	0.3664	HCD
Replication factor C subunit 1 OS=Mus musculus GN=Rfc1 PE=1 SV=1	tr|A0A0N5E9G7|A0A0N5E9G7_MOUSE	1044	23.98	0.0078	R	ASEDA(K)QPCKSAHR	K	ADP-Ribosyl-HCD (KRDES) (DEKRS)	0.3583	HCD
Poly [ADP-ribose] polymerase OS=Mus musculus GN=Parp1 PE=1 SV=1	tr|Q921K2|Q921K2_MOUSE	1040	35.02	0.0007	K	S(K)GAVKEEGVNKSEKR	M	ADP-Ribosyl-HCD (KRDES) (DEKRS)	0.3542	HCD
Chromobox protein homolog 5 OS=Mus musculus GN=Cbx5 PE=1 SV=1	sp|Q61686|CBX5_MOUSE	4695	36.96	0.0019	R	KSSFSNSADDI(K)SKK	K	ADP-Ribosyl-HCD (KRDES) (DEKRS)	0.3515	HCD
High mobility group box 3 OS=Mus musculus GN=Hmgb3 PE=1 SV=1	tr|Q544R9|Q544R9_MOUSE	5239	30.12	0.003	K	YE(K)DVADYKSK	G	ADP-Ribosyl-HCD (KRDES) (DEKRS)	0.3468	HCD
E3 ubiquitin-protein ligase TRIP12 OS=Mus musculus GN=Trip12 PE=1 SV=1	tr|A0A087WNZ7|A0A087WNZ7_MOUSE	7635	37.47	0.00031	R	HLDQEQQLK(S)AQLPSTSKAHTR	K	ADP-Ribosyl-HCD (KRDES) (DEKRS)	0.3455	HCD
Treacle protein OS=Mus musculus GN=Tcof1 PE=1 SV=1	tr|H3BL37|H3BL37_MOUSE	8049	29.38	0.0018	K	SSQVRPV(S)TVTPGSSGK	G	ADP-Ribosyl-HCD (KRDES) (DEKRS)	0.3416	HCD
Protein Hnrnpr OS=Mus musculus GN=Hnrnpr PE=1 SV=1	tr|F7B5B5|F7B5B5_MOUSE	13626	36.8	0.00052	R	STAYE(D)YYYHPPPR	M	ADP-Ribosyl-HCD (KRDES) (DEKRS)	0.3401	HCD
Heterogeneous nuclear ribonucleoprotein U OS=Mus musculus GN=Hnrnpu PE=1 SV=1	sp|Q8VEK3|HNRPU_MOUSE	26578	30.78	0.002	K	SSGPT(S)LFAVTVAPPGAR	Q	ADP-Ribosyl-HCD (KRDES) (DEKRS)	0.3394	HCD
Heterogeneous nuclear ribonucleoprotein A1 OS=Mus musculus GN=Hnrnpa1 PE=1 SV=1	tr|Q5EBP8|Q5EBP8_MOUSE	11134	42.75	0.00011	K	GGNFGGRS(S)GPYGGGGQYFAKPR	N	ADP-Ribosyl-HCD (KRDES) (DEKRS)	0.3331	HCD
Rcc1 protein OS=Mus musculus GN=Rcc1 PE=1 SV=1	tr|Q6PFB2|Q6PFB2_MOUSE	4625	40.2	0.00024	R	RSPPEDAIPKS(K)K	V	ADP-Ribosyl-HCD (KRDES) (DEKRS)	0.3229	HCD
Protein Zfp948 OS=Mus musculus GN=Zfp948 PE=1 SV=1	tr|Q6DFU8|Q6DFU8_MOUSE	5829	48.62	3.9e-05	K	HGGHFSSTH(S)LKSSSIAQDQR	T	ADP-Ribosyl-HCD (KRDES) (DEKRS)	0.3206	HCD
MCG68069 OS=Mus musculus GN=Npm1 PE=1 SV=1	tr|Q5SQB7|Q5SQB7_MOUSE	4642	37.29	0.0024	K	NAQKSNQNG(K)DLKPSTPR	S	ADP-Ribosyl-HCD (KRDES) (DEKRS)	0.3203	HCD
Replication factor C subunit 1 OS=Mus musculus GN=Rfc1 PE=1 SV=1	tr|A0A0N5E9G7|A0A0N5E9G7_MOUSE	9732	34.96	0.0012	K	SE(K)LSLSYKPGK	V	ADP-Ribosyl-HCD (KRDES) (DEKRS)	0.319	HCD
Chromobox protein homolog 5 OS=Mus musculus GN=Cbx5 PE=1 SV=1	sp|Q61686|CBX5_MOUSE	4682	30.39	0.0041	R	KSSFSNSADDIKSK(K)	K	ADP-Ribosyl-HCD (KRDES) (DEKRS)	0.3148	HCD
Poly [ADP-ribose] polymerase OS=Mus musculus GN=Parp1 PE=1 SV=1	tr|Q921K2|Q921K2_MOUSE	3820	22.08	0.0085	K	SAAPS(K)(K)SKGAVKEEGVNK	S	2 ADP-Ribosyl-HCD (KRDES) (DEKRS)	0.3095	HCD
WD repeat-containing protein 76 OS=Mus musculus GN=Wdr76 PE=1 SV=1	tr|Z4YK23|Z4YK23_MOUSE	19130	25.88	0.0037	K	ADSLLL(K)SSVDAYTESTR	L	ADP-Ribosyl-HCD (KRDES) (DEKRS)	0.3091	HCD
Protein Mki67 OS=Mus musculus GN=Mki67 PE=1 SV=1	tr|E9PVX6|E9PVX6_MOUSE	9272	23.06	0.0069	K	LAHDTSILK(S)TQQQKPDSVKPLR	T	ADP-Ribosyl-HCD (KRDES) (DEKRS)	0.2945	HCD
Replication factor C subunit 1 OS=Mus musculus GN=Rfc1 PE=1 SV=1	tr|A0A0N5E9G7|A0A0N5E9G7_MOUSE	965	27.27	0.0031	K	GRASEDA(K)QPCKSAHR	K	ADP-Ribosyl-HCD (KRDES) (DEKRS)	0.2943	HCD
Poly [ADP-ribose] polymerase OS=Mus musculus GN=Parp1 PE=1 SV=1	tr|Q921K2|Q921K2_MOUSE	3159	33.25	0.0031	K	GAVKEEGVNK(S)EK	R	ADP-Ribosyl-HCD (KRDES) (DEKRS)	0.2931	HCD
MCG68069 OS=Mus musculus GN=Npm1 PE=1 SV=1	tr|Q5SQB7|Q5SQB7_MOUSE	4825	48.21	6e-05	K	SVRDTPAKNAQKSNQNG(K)DLKPSTPR	S	ADP-Ribosyl-HCD (KRDES) (DEKRS)	0.2928	HCD
Ribosomal L1 domain-containing protein 1 OS=Mus musculus GN=Rsl1d1 PE=1 SV=1	sp|Q8BVY0|RL1D1_MOUSE	9730	38	0.00027	K	KATSLLTQSGLA(S)SAPAKSPGAQKK	K	ADP-Ribosyl-HCD (KRDES) (DEKRS)	0.2795	HCD
Endonuclease 8-like 3 OS=Mus musculus GN=Neil3 PE=1 SV=1	sp|Q8K203|NEIL3_MOUSE	11431	55.02	2.4e-05	K	FKPAHTSATELK(S)YNSGLSNSELQTNR	T	ADP-Ribosyl-HCD (KRDES) (DEKRS)	0.2675	HCD
High mobility group protein HMG-I/HMG-Y OS=Mus musculus GN=Hmga1 PE=1 SV=4	sp|P17095|HMGA1_MOUSE	3692	36.29	0.00089	K	SSQPLAS(K)QEKDGTEKR	G	ADP-Ribosyl-HCD (KRDES) (DEKRS)	0.2511	HCD
HN1-like protein OS=Mus musculus GN=AY358078 PE=2 SV=1	tr|Q6UY53|Q6UY53_MOUSE	14478	39.25	0.00021	R	SHNKVLNPPGGKSSL(S)FY	-	ADP-Ribosyl-HCD (KRDES) (DEKRS)	0.2498	HCD
Isoform 2 of Borealin OS=Mus musculus GN=Cdca8	sp|Q8BHX3-2|BOREA_MOUSE	21481	26.51	0.0033	K	ADRDITEINNLTAEAIQTPLKSV(K)	K	ADP-Ribosyl-HCD (KRDES) (DEKRS)	0.2495	HCD
Tyrosine-protein kinase BAZ1B OS=Mus musculus GN=Baz1b PE=1 SV=2	sp|Q9Z277|BAZ1B_MOUSE	10619	22.29	0.052	K	RDSS(S)LSSPLNPK	L	ADP-Ribosyl-HCD (KRDES) (DEKRS)	0.249	HCD
DNA topoisomerase 2-alpha OS=Mus musculus GN=Top2a PE=1 SV=2	sp|Q01320|TOP2A_MOUSE	10986	22.86	0.013	K	IKSENV(E)GTPAEDGAEPGSLR	Q	ADP-Ribosyl-HCD (KRDES) (DEKRS)	0.2464	HCD
Thyroid hormone receptor-associated protein 3 OS=Mus musculus GN=Thrap3 PE=1 SV=1	sp|Q569Z6|TR150_MOUSE	7704	31.01	0.0044	R	SREEEWDPEYTPKSK(K)	Y	ADP-Ribosyl-HCD (KRDES) (DEKRS)	0.2431	HCD
MCG68069 OS=Mus musculus GN=Npm1 PE=1 SV=1	tr|Q5SQB7|Q5SQB7_MOUSE	5028	22.13	0.0091	R	DTPAKNAQK(S)NQNGKDLKPSTPR	S	ADP-Ribosyl-HCD (KRDES) (DEKRS)	0.2242	HCD
High mobility group box 3 OS=Mus musculus GN=Hmgb3 PE=1 SV=1	tr|Q544R9|Q544R9_MOUSE	5506	24.52	0.01	K	LKE(K)YEKDVADYKSK	G	ADP-Ribosyl-HCD (KRDES) (DEKRS)	0.2099	HCD
SWI/SNF-related matrix-associated actin-dependent regulator of chromatin subfamily A member 5 OS=Mus musculus GN=Smarca5 PE=1 SV=1	sp|Q91ZW3|SMCA5_MOUSE	10406	25.96	0.0066	R	VKKDE(K)QNLLSVGDYR	H	ADP-Ribosyl-HCD (KRDES) (DEKRS)	0.2038	HCD
Lupus La protein homolog OS=Mus musculus GN=Ssb PE=1 SV=1	tr|Q564E6|Q564E6_MOUSE	7098	43	9.6e-05	K	ITDDQQESLN(K)WKSKGGHAGGR	F	ADP-Ribosyl-HCD (KRDES) (DEKRS)	0.1991	HCD
SWI/SNF-related matrix-associated actin-dependent regulator of chromatin subfamily A member 5 OS=Mus musculus GN=Smarca5 PE=1 SV=1	sp|Q91ZW3|SMCA5_MOUSE	10396	23.08	0.031	R	VKKDE(K)QNLLSVGDYR	H	ADP-Ribosyl-HCD (KRDES) (DEKRS)	0.1979	HCD
DNA ligase OS=Mus musculus GN=Lig3 PE=1 SV=1	tr|B1AT03|B1AT03_MOUSE	12606	40.79	0.00015	R	KFSGFSAAKPNNS(E)QAPSSPAPGTSLSASK	C	ADP-Ribosyl-HCD (KRDES) (DEKRS)	0.1849	HCD
RNA binding motif protein X-linked-like-1 OS=Mus musculus GN=Rbmxl1 PE=2 SV=1	sp|Q91VM5|RMXL1_MOUSE	9146	23.79	0.0059	R	DSYSSSR(S)DLYSSGR	D	ADP-Ribosyl-HCD (KRDES) (DEKRS)	0.1791	HCD
Heterogeneous nuclear ribonucleoprotein U OS=Mus musculus GN=Hnrnpu PE=1 SV=1	sp|Q8VEK3|HNRPU_MOUSE	17222	67.2	4.3e-06	R	GAGKEAAGKSSGPT(S)LFAVTVAPPGAR	Q	ADP-Ribosyl-HCD (KRDES) (DEKRS)	0.1667	HCD
Zinc finger protein 41 OS=Mus musculus GN=Zfp41 PE=2 SV=2	sp|Q02526|ZFP41_MOUSE	12327	23.67	0.0091	K	THTGEKPYGCEECGK(S)FAYSSCLIR	H	ADP-Ribosyl-HCD (KRDES) (DEKRS)	0.166	HCD
DNA repair protein XRCC1 OS=Mus musculus GN=Xrcc1 PE=1 SV=2	sp|Q60596|XRCC1_MOUSE	17128	28.67	0.002	R	INKTSSASTSDPAGP(S)YAAATLQASSAASSASPVPK	V	ADP-Ribosyl-HCD (KRDES) (DEKRS)	0.1318	HCD
DNA ligase OS=Mus musculus GN=Lig3 PE=1 SV=1	tr|B1AT03|B1AT03_MOUSE	11224	31.01	0.0029	R	KFSGFSAAKPNNSEQAPS(S)PAPGTSLSASKCDPK	H	ADP-Ribosyl-HCD (KRDES) (DEKRS)	0.13	HCD
Polycomb protein Suz12 OS=Mus musculus GN=Suz12 PE=1 SV=1	tr|E9PW15|E9PW15_MOUSE	17227	22.25	0.0082	K	SGGGGCGGGGSYSASSS(S)AAAAAAAAGAAVLPVKKPK	M	ADP-Ribosyl-HCD (KRDES) (DEKRS)	0.1066	HCD
DNA ligase OS=Mus musculus GN=Lig3 PE=1 SV=1	tr|Q3UC82|Q3UC82_MOUSE	12388	26.89	0.003	R	KFSGFSAKPNNSEQAPS(S)PAPGTSLSASK	C	ADP-Ribosyl-HCD (KRDES) (DEKRS)	0.0895	HCD
DNA ligase OS=Mus musculus GN=Lig3 PE=1 SV=1	tr|B1AT03|B1AT03_MOUSE	10995	33.27	0.00076	K	DKADFAVVAGDEASPTTGGSSGENEGTAGSAGPCKGPPSKSSASA(K)	T	ADP-Ribosyl-HCD (KRDES) (DEKRS)	0.0611	HCD

## Sheet: ARH3-KO untreated
Protein Desc.	Accesion No.	Scan	Mascot Pep. Score	Expectation Value	Pep. Res. Before	Pep. Sequence	Pep. Res. After	Pep. Variable Modification	Mascot Loc. Score	Fragmentation
Heterogeneous nuclear ribonucleoprotein A0 OS=Mus musculus GN=Hnrnpa0 PE=1 SV=1	sp|Q9CX86|ROA0_MOUSE	7783	79.22	4.3e-08	K	(S)GGGGGGGGSWGGR	S	ADP-Ribosyl-EThcD (KRDES) (DEKRS)	1	ETHCD
MCG113697 OS=Mus musculus GN=Sarnp PE=1 SV=1	tr|B2RXM7|B2RXM7_MOUSE	10137	28.21	0.0075	K	IT(S)GIPQTER	M	ADP-Ribosyl-EThcD (KRDES) (DEKRS)	1	ETHCD
RNA polymerase-associated protein RTF1 homolog OS=Mus musculus GN=Rtf1 PE=1 SV=1	sp|A2AQ19|RTF1_MOUSE	11062	44.76	0.0017	R	(S)LNLEDYKK	R	ADP-Ribosyl-EThcD (KRDES) (DEKRS)	0.9995	ETHCD
Prelamin-A/C OS=Mus musculus GN=Lmna PE=1 SV=2	sp|P48678|LMNA_MOUSE	14500	69.92	2.8e-07	R	(S)VGGSGGGSFGDNLVTR	S	ADP-Ribosyl-EThcD (KRDES) (DEKRS)	0.9993	ETHCD
Prelamin-A/C OS=Mus musculus GN=Lmna PE=1 SV=2	sp|P48678|LMNA_MOUSE	10343	56.71	5.8e-05	R	(S)GAQASSTPLSPTR	I	ADP-Ribosyl-EThcD (KRDES) (DEKRS)	0.9992	ETHCD
Histone H3 OS=Mus musculus GN=Hist2h3b PE=1 SV=1	tr|B9EI85|B9EI85_MOUSE	4777	26.82	0.011	K	(S)APATGGVKKPHR	Y	ADP-Ribosyl-EThcD (KRDES) (DEKRS)	0.9928	ETHCD
MYB binding protein (P160) 1a isoform CRA_b OS=Mus musculus GN=Mybbp1a PE=1 SV=1	tr|Q3U2W2|Q3U2W2_MOUSE	9925	33.23	0.0099	R	SPSLLQ(S)GVKK	R	ADP-Ribosyl-EThcD (KRDES) (DEKRS)	0.984	ETHCD
MCG116386 isoform CRA_a OS=Mus musculus GN=Rbm3 PE=1 SV=1	tr|Q545K5|Q545K5_MOUSE	6732	49.03	2.5e-05	R	SRDY(S)GSQGGYDR	Y	ADP-Ribosyl-EThcD (KRDES) (DEKRS)	0.9768	ETHCD
Lupus La protein homolog (Fragment) OS=Mus musculus GN=Ssb PE=1 SV=1	tr|F6SXM5|F6SXM5_MOUSE	8951	39.83	0.00025	R	FKG(S)HVFTAAR	R	ADP-Ribosyl-EThcD (KRDES) (DEKRS)	0.9737	ETHCD
Histone H2B type 1-F/J/L OS=Mus musculus GN=Hist1h2bf PE=1 SV=2	sp|P10853|H2B1F_MOUSE	6357	47.58	0.00028	M	PEPAK(S)APAPK	K	ADP-Ribosyl-EThcD (KRDES) (DEKRS)	0.9637	ETHCD
Flap endonuclease 1 OS=Mus musculus GN=Fen1 PE=1 SV=1	tr|Q91Z50|Q91Z50_MOUSE	6286	41.09	0.00043	K	VTGSLS(S)AKR	K	ADP-Ribosyl-EThcD (KRDES) (DEKRS)	0.9402	ETHCD
Protein FAM111A OS=Mus musculus GN=Fam111a PE=2 SV=1	sp|Q9D2L9|F111A_MOUSE	8181	44.33	0.00066	K	RK(S)QISFNPR	K	ADP-Ribosyl-EThcD (KRDES) (DEKRS)	0.9218	ETHCD
Histone H2B type 2-B OS=Mus musculus GN=Hist2h2bb PE=1 SV=3	sp|Q64525|H2B2B_MOUSE	7050	21.2	0.01	M	PDPAK(S)APAPK	K	ADP-Ribosyl-EThcD (KRDES) (DEKRS)	0.9149	ETHCD
Sororin OS=Mus musculus GN=Cdca5 PE=1 SV=1	sp|Q9CPY3|CDCA5_MOUSE	4782	43.38	0.0038	R	TSLTKPSK(S)SK	R	ADP-Ribosyl-EThcD (KRDES) (DEKRS)	0.9044	ETHCD
Histone H2B OS=Mus musculus GN=Hist1h2bm PE=1 SV=1	tr|B2RTK3|B2RTK3_MOUSE	6462	38.93	0.00022	M	PEPTK(S)APAPK	K	ADP-Ribosyl-EThcD (KRDES) (DEKRS)	0.8932	ETHCD
Ribonuclease H2 subunit B OS=Mus musculus GN=Rnaseh2b PE=1 SV=2	sp|Q80ZV0|RNH2B_MOUSE	12067	25.38	0.0045	R	VQ(S)SAYFSGGQVSR	D	ADP-Ribosyl-EThcD (KRDES) (DEKRS)	0.8179	ETHCD
Heterogeneous nuclear ribonucleoprotein U isoform CRA_b OS=Mus musculus GN=Gm28062 PE=4 SV=1	tr|G3XA10|G3XA10_MOUSE	21424	37.27	0.0005	K	(S)SGPTSLFAVTVAPPGAR	Q	ADP-Ribosyl-EThcD (KRDES) (DEKRS)	0.7887	ETHCD
U3 small nucleolar ribonucleoprotein protein MPP10 OS=Mus musculus GN=Mphosph10 PE=1 SV=2	sp|Q810V0|MPP10_MOUSE	10933	36.95	0.00034	K	DKPLK(S)SQAFFSK	L	ADP-Ribosyl-EThcD (KRDES) (DEKRS)	0.7794	ETHCD
DNA polymerase delta subunit 3 OS=Mus musculus GN=Pold3 PE=1 SV=1	tr|A0A140LHY7|A0A140LHY7_MOUSE	5256	23.69	0.0073	K	LAAPPAQKK(S)SR	K	ADP-Ribosyl-EThcD (KRDES) (DEKRS)	0.7159	ETHCD
Isoform 2 of Hepatoma-derived growth factor-related protein 2 OS=Mus musculus GN=Hdgfrp2	sp|Q3UMU9-2|HDGR2_MOUSE	6718	26.25	0.008	K	LAKK(S)QLPGSESAR	K	ADP-Ribosyl-EThcD (KRDES) (DEKRS)	0.7144	ETHCD
Cold inducible RNA binding protein isoform CRA_a OS=Mus musculus GN=Cirbp PE=1 SV=1	tr|K4DI65|K4DI65_MOUSE	8671	20.78	0.011	R	(S)GGYGGSRDYYASR	S	ADP-Ribosyl-EThcD (KRDES) (DEKRS)	0.6762	ETHCD
Isoform 2 of E3 ubiquitin-protein ligase UHRF1 OS=Mus musculus GN=Uhrf1	sp|Q8VDF2-2|UHRF1_MOUSE	6682	30	0.0015	K	SKQK(S)TGPTLSSPR	A	ADP-Ribosyl-EThcD (KRDES) (DEKRS)	0.6141	ETHCD
Poly [ADP-ribose] polymerase OS=Mus musculus GN=Parp1 PE=1 SV=1	tr|Q921K2|Q921K2_MOUSE	4608	40.92	0.016	K	GAVKEEGVNK(S)EK	R	ADP-Ribosyl-EThcD (KRDES) (DEKRS)	0.5897	ETHCD
Chromobox protein homolog 5 OS=Mus musculus GN=Cbx5 PE=1 SV=1	sp|Q61686|CBX5_MOUSE	8257	25.98	0.0072	K	SSFSNSADDIK(S)K	K	ADP-Ribosyl-EThcD (KRDES) (DEKRS)	0.5324	ETHCD
GTP-binding nuclear protein Ran OS=Mus musculus GN=1700009N14Rik PE=1 SV=1	tr|Q14AA6|Q14AA6_MOUSE	7808	27.92	0.0055	K	AK(S)IVFHR	K	ADP-Ribosyl-EThcD (KRDES) (DEKRS)	0.4996	ETHCD
Calcium homeostasis endoplasmic reticulum protein OS=Mus musculus GN=Cherp PE=1 SV=1	tr|G5E8I8|G5E8I8_MOUSE	10925	30.56	0.015	R	NK(S)YSFIAR	M	ADP-Ribosyl-EThcD (KRDES) (DEKRS)	0.499	ETHCD
Isoform 2 of Heterogeneous nuclear ribonucleoproteins A2/B1 OS=Mus musculus GN=Hnrnpa2b1	sp|O88569-2|ROA2_MOUSE	10358	23.4	0.0089	R	SG(R)GGNFGFGDSR	G	ADP-Ribosyl-EThcD (KRDES) (DEKRS)	0.4973	ETHCD
Heterogeneous nuclear ribonucleoprotein A/B OS=Mus musculus GN=Hnrnpab PE=1 SV=1	tr|Q544Z3|Q544Z3_MOUSE	4596	45.31	5.6e-05	R	GSGGGQGSTNYGK(S)QR	R	ADP-Ribosyl-EThcD (KRDES) (DEKRS)	0.4777	ETHCD
Histone H2B OS=Mus musculus GN=Hist1h2bm PE=1 SV=1	tr|B2RTK3|B2RTK3_MOUSE	6405	24.21	0.0057	M	PEPT(K)SAPAPK	K	ADP-Ribosyl-EThcD (KRDES) (DEKRS)	0.4756	ETHCD
RNA cytidine acetyltransferase OS=Mus musculus GN=Nat10 PE=1 SV=1	sp|Q8K224|NAT10_MOUSE	10051	26.58	0.0042	K	AGQNASIVSLK(S)DK	K	ADP-Ribosyl-EThcD (KRDES) (DEKRS)	0.4398	ETHCD
Poly [ADP-ribose] polymerase OS=Mus musculus GN=Parp1 PE=1 SV=1	tr|Q921K2|Q921K2_MOUSE	3355	33.83	0.0048	K	SKGAVKEEGVNK(S)EKR	M	ADP-Ribosyl-EThcD (KRDES) (DEKRS)	0.4383	ETHCD
Heterogeneous nuclear ribonucleoprotein A/B OS=Mus musculus GN=Hnrnpab PE=1 SV=1	tr|Q544Z3|Q544Z3_MOUSE	3980	40.24	0.00017	R	GNRGSGGGQGSTNYGK(S)QR	R	ADP-Ribosyl-EThcD (KRDES) (DEKRS)	0.4217	ETHCD
Histone H2B OS=Mus musculus GN=Hist1h2bm PE=1 SV=1	tr|B2RTK3|B2RTK3_MOUSE	5652	23.76	0.019	K	AVTKYT(S)SK	-	ADP-Ribosyl-EThcD (KRDES) (DEKRS)	0.4006	ETHCD
Poly [ADP-ribose] polymerase OS=Mus musculus GN=Parp1 PE=1 SV=1	tr|Q921K2|Q921K2_MOUSE	4110	59.18	2.2e-05	K	GAVKEEGVNK(S)EKR	M	ADP-Ribosyl-EThcD (KRDES) (DEKRS)	0.3998	ETHCD
U3 small nucleolar ribonucleoprotein protein MPP10 OS=Mus musculus GN=Mphosph10 PE=1 SV=2	sp|Q810V0|MPP10_MOUSE	8962	24.79	0.0047	R	KDKPLKS(S)QAFFSK	L	ADP-Ribosyl-EThcD (KRDES) (DEKRS)	0.3684	ETHCD
Chromobox protein homolog 5 OS=Mus musculus GN=Cbx5 PE=1 SV=1	sp|Q61686|CBX5_MOUSE	6962	21.27	0.01	R	KSSFSNSADDIKS(K)	K	ADP-Ribosyl-EThcD (KRDES) (DEKRS)	0.3525	ETHCD
Flap endonuclease 1 OS=Mus musculus GN=Fen1 PE=1 SV=1	tr|Q91Z50|Q91Z50_MOUSE	6291	20.42	0.022	K	VTGSLSSA(K)R	K	ADP-Ribosyl-EThcD (KRDES) (DEKRS)	0.3508	ETHCD
Chromobox protein homolog 5 OS=Mus musculus GN=Cbx5 PE=1 SV=1	sp|Q61686|CBX5_MOUSE	6062	22.79	0.0073	R	KSSFSNSADDIK(S)KK	K	ADP-Ribosyl-EThcD (KRDES) (DEKRS)	0.3347	ETHCD
Ribosomal L1 domain-containing protein 1 OS=Mus musculus GN=Rsl1d1 PE=1 SV=1	sp|Q8BVY0|RL1D1_MOUSE	5666	46.17	0.0002	R	KPEASSFSTPRKSG(K)	K	ADP-Ribosyl-EThcD (KRDES) (DEKRS)	0.3277	ETHCD
Nucleolar protein 56 (Fragment) OS=Mus musculus GN=Nop56 PE=1 SV=1	tr|A2APD7|A2APD7_MOUSE	11395	30.21	0.0019	R	KFSEEPEVAANFTK(S)STK	K	ADP-Ribosyl-EThcD (KRDES) (DEKRS)	0.3188	ETHCD
RNA binding motif protein X chromosome isoform CRA_b OS=Mus musculus GN=Rbmx PE=1 SV=1	tr|A2AFI3|A2AFI3_MOUSE	9538	22.59	0.02	K	AIKVEQATKPSFESG(R)	R	ADP-Ribosyl-EThcD (KRDES) (DEKRS)	0.3091	ETHCD
Chromobox protein homolog 5 OS=Mus musculus GN=Cbx5 PE=1 SV=1	sp|Q61686|CBX5_MOUSE	6071	28.09	0.0023	R	KSSFSNSADDIKSK(K)	K	ADP-Ribosyl-EThcD (KRDES) (DEKRS)	0.2421	ETHCD
Nucleolar RNA helicase 2 OS=Mus musculus GN=Ddx21 PE=1 SV=3	sp|Q9JIK5|DDX21_MOUSE	5654	21.3	0.01	K	KGPSEDDVDPPKSR(K)	A	ADP-Ribosyl-EThcD (KRDES) (DEKRS)	0.2335	ETHCD
Poly [ADP-ribose] polymerase OS=Mus musculus GN=Parp1 PE=1 SV=1	tr|Q921K2|Q921K2_MOUSE	3336	35.67	0.00066	K	SKGAVKEEGVNKSEK(R)	M	ADP-Ribosyl-EThcD (KRDES) (DEKRS)	0.2181	ETHCD
Thyroid hormone receptor-associated protein 3 OS=Mus musculus GN=Thrap3 PE=1 SV=1	sp|Q569Z6|TR150_MOUSE	9903	20.01	0.025	R	SREEEWDPEYTPKS(K)	K	ADP-Ribosyl-EThcD (KRDES) (DEKRS)	0.1977	ETHCD
Poly [ADP-ribose] polymerase OS=Mus musculus GN=Parp1 PE=1 SV=1	tr|Q921K2|Q921K2_MOUSE	4037	20.18	0.013	K	GAVKEEGVNKSEK(R)	M	ADP-Ribosyl-EThcD (KRDES) (DEKRS)	0.1786	ETHCD
Poly [ADP-ribose] polymerase OS=Mus musculus GN=Parp1 PE=1 SV=1	tr|Q921K2|Q921K2_MOUSE	5447	48.03	3.1e-05	K	(S)KGAVKEEGVNKSE(K)	R	2 ADP-Ribosyl-EThcD (KRDES) (DEKRS)		ETHCD
Heterogeneous nuclear ribonucleoprotein A0 OS=Mus musculus GN=Hnrnpa0 PE=1 SV=1	sp|Q9CX86|ROA0_MOUSE	7784	80.32	8.9e-08	K	(S)GGGGGGGGSWGGR	S	ADP-Ribosyl-HCD (KRDES) (DEKRS)	1	HCD
Heterogeneous nuclear ribonucleoprotein A0 OS=Mus musculus GN=Hnrnpa0 PE=1 SV=1	sp|Q9CX86|ROA0_MOUSE	7874	58.09	4.6e-06	K	(S)GGGGGGGGSWGGR	S	ADP-Ribosyl-HCD (KRDES) (DEKRS)	1	HCD
Histone H3 OS=Mus musculus GN=Hist2h3b PE=1 SV=1	tr|B9EI85|B9EI85_MOUSE	4785	28.56	0.0021	K	(S)APATGGVKKPHR	Y	ADP-Ribosyl-HCD (KRDES) (DEKRS)	1	HCD
MCG113697 OS=Mus musculus GN=Sarnp PE=1 SV=1	tr|B2RXM7|B2RXM7_MOUSE	10138	22.05	0.019	K	IT(S)GIPQTER	M	ADP-Ribosyl-HCD (KRDES) (DEKRS)	1	HCD
Histone H3 OS=Mus musculus GN=Hist2h3b PE=1 SV=1	tr|B9EI85|B9EI85_MOUSE	4778	51.15	3.6e-05	K	(S)APATGGVKKPHR	Y	ADP-Ribosyl-HCD (KRDES) (DEKRS)	0.9999	HCD
Isoform 2 of Heterogeneous nuclear ribonucleoproteins A2/B1 OS=Mus musculus GN=Hnrnpa2b1	sp|O88569-2|ROA2_MOUSE	6490	45.04	0.00067	K	(S)GNFGGSR	N	ADP-Ribosyl-HCD (KRDES) (DEKRS)	0.9997	HCD
Histone-lysine N-methyltransferase EHMT1 (Fragment) OS=Mus musculus GN=Ehmt1 PE=1 SV=3	tr|A0A0G2JFI9|A0A0G2JFI9_MOUSE	9031	47.24	0.00017	K	(S)ILGLHAASKDHR	E	ADP-Ribosyl-HCD (KRDES) (DEKRS)	0.9954	HCD
Histone H2B OS=Mus musculus GN=Hist1h2bm PE=1 SV=1	tr|B2RTK3|B2RTK3_MOUSE	6560	42.38	0.00028	M	P(E)PTKSAPAPK	K	ADP-Ribosyl-HCD (KRDES) (DEKRS)	0.9949	HCD
Histone H2B OS=Mus musculus GN=Hist1h2bm PE=1 SV=1	tr|B2RTK3|B2RTK3_MOUSE	5650	29.46	0.017	K	AVT(K)YTSSK	-	ADP-Ribosyl-HCD (KRDES) (DEKRS)	0.9947	HCD
Histone H2B type 1-F/J/L OS=Mus musculus GN=Hist1h2bf PE=1 SV=2	sp|P10853|H2B1F_MOUSE	6355	41.31	0.0002	M	P(E)PAKSAPAPK	K	ADP-Ribosyl-HCD (KRDES) (DEKRS)	0.9944	HCD
PCNA-associated factor OS=Mus musculus GN=Paf PE=1 SV=1	sp|Q9CQX4|PAF15_MOUSE	5554	34.02	0.00065	R	(K)AVASQAPR	K	ADP-Ribosyl-HCD (KRDES) (DEKRS)	0.9944	HCD
Heterogeneous nuclear ribonucleoprotein A/B OS=Mus musculus GN=Hnrnpab PE=1 SV=1	tr|Q544Z3|Q544Z3_MOUSE	4597	62.01	1.5e-06	R	G(S)GGGQGSTNYGKSQR	R	ADP-Ribosyl-HCD (KRDES) (DEKRS)	0.9939	HCD
Prelamin-A/C OS=Mus musculus GN=Lmna PE=1 SV=2	sp|P48678|LMNA_MOUSE	10340	63.88	2.6e-05	R	(S)GAQASSTPLSPTR	I	ADP-Ribosyl-HCD (KRDES) (DEKRS)	0.9915	HCD
Isoform 2 of Heterogeneous nuclear ribonucleoproteins A2/B1 OS=Mus musculus GN=Hnrnpa2b1	sp|O88569-2|ROA2_MOUSE	11029	42.69	9.9e-05	R	N(M)GGPYGGGNYGPGG(S)GGSGGYGGR	S	ADP-Ribosyl-HCD (KRDES) (DEKRS); Oxidation (M)	0.9868	HCD
Isoform 2 of Zinc finger protein Pegasus OS=Mus musculus GN=Ikzf5	sp|Q8BU00-2|IKZF5_MOUSE	6924	38.42	0.00038	K	(K)TSNLGYSR	R	ADP-Ribosyl-HCD (KRDES) (DEKRS)	0.9864	HCD
Isoform 2 of E3 ubiquitin-protein ligase UHRF1 OS=Mus musculus GN=Uhrf1	sp|Q8VDF2-2|UHRF1_MOUSE	9892	24.5	0.015	K	(S)TGPTLSSPR	A	ADP-Ribosyl-HCD (KRDES) (DEKRS)	0.9843	HCD
Histone H2B type 2-B OS=Mus musculus GN=Hist2h2bb PE=1 SV=3	sp|Q64525|H2B2B_MOUSE	6948	41.49	0.00013	M	P(D)PAKSAPAPK	K	ADP-Ribosyl-HCD (KRDES) (DEKRS)	0.9841	HCD
Isoform 2 of E3 ubiquitin-protein ligase UHRF1 OS=Mus musculus GN=Uhrf1	sp|Q8VDF2-2|UHRF1_MOUSE	7849	68.7	3e-06	K	Q(K)STGPTLSSPR	A	ADP-Ribosyl-HCD (KRDES) (DEKRS)	0.9787	HCD
Isoform 2 of Zinc finger protein Pegasus OS=Mus musculus GN=Ikzf5	sp|Q8BU00-2|IKZF5_MOUSE	6932	40.54	0.0006	K	(K)TSNLGYSR	R	ADP-Ribosyl-HCD (KRDES) (DEKRS)	0.9677	HCD
Lupus La protein homolog (Fragment) OS=Mus musculus GN=Ssb PE=1 SV=1	tr|F6SXM5|F6SXM5_MOUSE	8952	51.35	3.5e-05	R	F(K)GSHVFTAAR	R	ADP-Ribosyl-HCD (KRDES) (DEKRS)	0.9673	HCD
RNA polymerase-associated protein RTF1 homolog OS=Mus musculus GN=Rtf1 PE=1 SV=1	sp|A2AQ19|RTF1_MOUSE	11063	25.17	0.0044	R	(S)LNLEDYKK	R	ADP-Ribosyl-HCD (KRDES) (DEKRS)	0.9633	HCD
Histone H2B OS=Mus musculus GN=Hist1h2bm PE=1 SV=1	tr|B2RTK3|B2RTK3_MOUSE	6406	40.08	0.00017	M	P(E)PTKSAPAPK	K	ADP-Ribosyl-HCD (KRDES) (DEKRS)	0.9583	HCD
Prelamin-A/C OS=Mus musculus GN=Lmna PE=1 SV=2	sp|P48678|LMNA_MOUSE	10344	47.61	0.00011	R	(S)GAQASSTPLSPTR	I	ADP-Ribosyl-HCD (KRDES) (DEKRS)	0.9554	HCD
DNA topoisomerase 2-alpha OS=Mus musculus GN=Top2a PE=1 SV=2	sp|Q01320|TOP2A_MOUSE	6054	20.53	0.012	R	AAP(K)GTKSDSALSAR	V	ADP-Ribosyl-HCD (KRDES) (DEKRS)	0.9384	HCD
Prelamin-A/C OS=Mus musculus GN=Lmna PE=1 SV=2	sp|P48678|LMNA_MOUSE	14501	87.17	6.7e-09	R	(S)VGGSGGGSFGDNLVTR	S	ADP-Ribosyl-HCD (KRDES) (DEKRS)	0.9286	HCD
Periphilin 1 isoform CRA_b OS=Mus musculus GN=Pphln1 PE=1 SV=1	tr|G3UWD4|G3UWD4_MOUSE	9300	32.14	0.0046	K	(S)FYSSHYSR	D	ADP-Ribosyl-HCD (KRDES) (DEKRS)	0.9217	HCD
MYB binding protein (P160) 1a isoform CRA_b OS=Mus musculus GN=Mybbp1a PE=1 SV=1	tr|Q3U2W2|Q3U2W2_MOUSE	12909	46.37	0.004	R	(S)PSLLQSGVK	K	ADP-Ribosyl-HCD (KRDES) (DEKRS)	0.9192	HCD
Histone H2B type 1-B OS=Mus musculus GN=Hist1h2bb PE=1 SV=3	sp|Q64475|H2B1B_MOUSE	6070	43.38	8.6e-05	M	P(E)PSKSAPAPK	K	ADP-Ribosyl-HCD (KRDES) (DEKRS)	0.9184	HCD
Lamin-B receptor (Fragment) OS=Mus musculus GN=Lbr PE=1 SV=1	tr|A0A0A6YW01|A0A0A6YW01_MOUSE	6662	46.56	0.00034	K	(S)GSISSSPSR	R	ADP-Ribosyl-HCD (KRDES) (DEKRS)	0.9133	HCD
GTP-binding nuclear protein Ran OS=Mus musculus GN=Ran PE=1 SV=3	sp|P62827|RAN_MOUSE	7806	39.36	0.0061	K	A(K)SIVFHR	K	ADP-Ribosyl-HCD (KRDES) (DEKRS)	0.9069	HCD
Isoform 2 of Hepatoma-derived growth factor-related protein 2 OS=Mus musculus GN=Hdgfrp2	sp|Q3UMU9-2|HDGR2_MOUSE	6719	68.8	1.4e-06	K	LA(K)KSQLPGSESAR	K	ADP-Ribosyl-HCD (KRDES) (DEKRS)	0.9	HCD
Isoform 2 of Histone H2B type 1-P OS=Mus musculus GN=Hist1h2bp	sp|Q8CGP2-2|H2B1P_MOUSE	9195	25.9	0.0037	M	P(E)PVKSVPAPK	K	ADP-Ribosyl-HCD (KRDES) (DEKRS)	0.8942	HCD
Histone H2B type 1-F/J/L OS=Mus musculus GN=Hist1h2bf PE=1 SV=2	sp|P10853|H2B1F_MOUSE	6258	20.47	0.012	M	P(E)PAKSAPAPK	K	ADP-Ribosyl-HCD (KRDES) (DEKRS)	0.8917	HCD
Poly [ADP-ribose] polymerase OS=Mus musculus GN=Parp1 PE=1 SV=1	tr|Q921K2|Q921K2_MOUSE	4034	38	0.0006	K	GAV(K)EEGVNKSEKR	M	ADP-Ribosyl-HCD (KRDES) (DEKRS)	0.8845	HCD
Calcium homeostasis endoplasmic reticulum protein OS=Mus musculus GN=Cherp PE=1 SV=1	tr|G5E8I8|G5E8I8_MOUSE	10932	30.94	0.012	R	N(K)SYSFIAR	M	ADP-Ribosyl-HCD (KRDES) (DEKRS)	0.8794	HCD
Uncharacterized protein OS=Mus musculus PE=4 SV=1	tr|A0A140LJJ1|A0A140LJJ1_MOUSE	8915	25.07	0.026	R	TL(K)SSLPR	K	ADP-Ribosyl-HCD (KRDES) (DEKRS)	0.8711	HCD
THUMP domain-containing protein 1 OS=Mus musculus GN=Thumpd1 PE=1 SV=1	sp|Q99J36|THUM1_MOUSE	7714	37.06	0.00058	K	G(K)SQFLPAKR	A	ADP-Ribosyl-HCD (KRDES) (DEKRS)	0.8676	HCD
Isoform 3 of Chromatin target of PRMT1 protein OS=Mus musculus GN=Chtop	sp|Q9CY57-3|CHTOP_MOUSE	7334	21.86	0.046	R	LG(K)SNIQAR	L	ADP-Ribosyl-HCD (KRDES) (DEKRS)	0.8641	HCD
Blood vessel epicardial substance OS=Mus musculus GN=Pop1 PE=1 SV=1	tr|Q8K205|Q8K205_MOUSE	14922	40.08	0.00017	K	AVTQ(K)SSNSLVFQTLPR	H	ADP-Ribosyl-HCD (KRDES) (DEKRS)	0.8637	HCD
Vimentin OS=Mus musculus GN=Vim PE=1 SV=1	tr|Q5FWJ3|Q5FWJ3_MOUSE	6801	29.56	0.047	R	(S)VSSSSYR	R	ADP-Ribosyl-HCD (KRDES) (DEKRS)	0.8508	HCD
Heterogeneous nuclear ribonucleoprotein A/B OS=Mus musculus GN=Hnrnpab PE=1 SV=1	tr|Q544Z3|Q544Z3_MOUSE	3947	39.03	0.00027	R	GNRGSGGGQG(S)TNYGKSQR	R	ADP-Ribosyl-HCD (KRDES) (DEKRS)	0.8282	HCD
Protein 1110004F10Rik (Fragment) OS=Mus musculus GN=1110004F10Rik PE=1 SV=1	tr|A0A0U1RPJ7|A0A0U1RPJ7_MOUSE	7984	22.41	0.0079	R	LVIG(D)HKSTSHFR	T	ADP-Ribosyl-HCD (KRDES) (DEKRS)	0.8192	HCD
Isoform 2 of E3 ubiquitin-protein ligase UHRF1 OS=Mus musculus GN=Uhrf1	sp|Q8VDF2-2|UHRF1_MOUSE	7858	50.21	4.2e-05	K	Q(K)STGPTLSSPR	A	ADP-Ribosyl-HCD (KRDES) (DEKRS)	0.815	HCD
Protein Rpl7a-ps3 OS=Mus musculus GN=Rpl7a-ps3 PE=4 SV=1	tr|A0A140T8L1|A0A140T8L1_MOUSE	10700	25.34	0.0042	R	HWGGNVLGP(K)SVAR	I	ADP-Ribosyl-HCD (KRDES) (DEKRS)	0.8042	HCD
WD repeat and HMG-box DNA-binding protein 1 OS=Mus musculus GN=Wdhd1 PE=1 SV=1	tr|A0A0R4J1F8|A0A0R4J1F8_MOUSE	11603	29.83	0.0016	R	(S)ANILDSMNKSSR	K	ADP-Ribosyl-HCD (KRDES) (DEKRS)	0.8	HCD
Actin alpha cardiac muscle 1 OS=Mus musculus GN=Actc1 PE=2 SV=1	tr|Q497E4|Q497E4_MOUSE	9035	67.81	4.7e-07	R	HQGV(M)VGMGQ(K)DSYVGDEAQSKR	G	ADP-Ribosyl-HCD (KRDES) (DEKRS); Oxidation (M)	0.7868	HCD
Heterogeneous nuclear ribonucleoprotein A1 OS=Mus musculus GN=Hnrnpa1 PE=1 SV=1	tr|Q5EBP8|Q5EBP8_MOUSE	7750	52.48	1.2e-05	R	NQGGYGG(S)SSSSSYGSGR	R	ADP-Ribosyl-HCD (KRDES) (DEKRS)	0.7777	HCD
Thyroid hormone receptor-associated protein 3 OS=Mus musculus GN=Thrap3 PE=1 SV=1	sp|Q569Z6|TR150_MOUSE	9904	59.68	1.2e-05	R	SREEEWDPEYTP(K)SK	K	ADP-Ribosyl-HCD (KRDES) (DEKRS)	0.7755	HCD
Actin alpha cardiac muscle 1 OS=Mus musculus GN=Actc1 PE=2 SV=1	tr|Q497E4|Q497E4_MOUSE	9878	47.53	0.0001	R	HQGVMVGMGQ(K)DSYVGDEAQSKR	G	ADP-Ribosyl-HCD (KRDES) (DEKRS)	0.7466	HCD
E3 ubiquitin-protein ligase TRIP12 OS=Mus musculus GN=Trip12 PE=1 SV=1	tr|A0A087WNZ7|A0A087WNZ7_MOUSE	10063	53.76	9.8e-06	R	HLDQEQQL(K)SAQLPSTSK	A	ADP-Ribosyl-HCD (KRDES) (DEKRS)	0.727	HCD
Protein FAM111A OS=Mus musculus GN=Fam111a PE=2 SV=1	sp|Q9D2L9|F111A_MOUSE	8182	35.99	0.00042	K	R(K)SQISFNPR	K	ADP-Ribosyl-HCD (KRDES) (DEKRS)	0.6773	HCD
E3 ubiquitin-protein ligase TRIP12 OS=Mus musculus GN=Trip12 PE=1 SV=1	tr|A0A087WNZ7|A0A087WNZ7_MOUSE	10050	42.86	9.6e-05	R	HLDQEQQL(K)SAQLPSTSK	A	ADP-Ribosyl-HCD (KRDES) (DEKRS)	0.6647	HCD
Histone H2B type 2-B OS=Mus musculus GN=Hist2h2bb PE=1 SV=3	sp|Q64525|H2B2B_MOUSE	6954	23.33	0.0065	M	P(D)PAKSAPAPK	K	ADP-Ribosyl-HCD (KRDES) (DEKRS)	0.6558	HCD
PEST proteolytic signal-containing nuclear protein OS=Mus musculus GN=Pcnp PE=1 SV=1	tr|D3YWA4|D3YWA4_MOUSE	7752	28.81	0.002	R	NI(K)SHLGNVHDQDN	-	ADP-Ribosyl-HCD (KRDES) (DEKRS)	0.6437	HCD
Isoform 2 of Histone-lysine N-methyltransferase NSD2 OS=Mus musculus GN=Whsc1	sp|Q8BVE8-2|NSD2_MOUSE	9317	27.96	0.0071	K	AI(E)AASSLKSQAATK	N	ADP-Ribosyl-HCD (KRDES) (DEKRS)	0.6411	HCD
Poly [ADP-ribose] polymerase OS=Mus musculus GN=Parp1 PE=1 SV=1	tr|Q921K2|Q921K2_MOUSE	4109	22.33	0.019	K	GAV(K)EEGVNKSEKR	M	ADP-Ribosyl-HCD (KRDES) (DEKRS)	0.62	HCD
Flap endonuclease 1 OS=Mus musculus GN=Fen1 PE=1 SV=1	tr|Q91Z50|Q91Z50_MOUSE	6287	26.74	0.0031	K	VTG(S)LSSAKR	K	ADP-Ribosyl-HCD (KRDES) (DEKRS)	0.5895	HCD
MYB binding protein (P160) 1a isoform CRA_b OS=Mus musculus GN=Mybbp1a PE=1 SV=1	tr|Q3U2W2|Q3U2W2_MOUSE	9931	27.83	0.031	R	SP(S)LLQSGVKK	R	ADP-Ribosyl-HCD (KRDES) (DEKRS)	0.5424	HCD
Thyroid hormone receptor-associated protein 3 OS=Mus musculus GN=Thrap3 PE=1 SV=1	sp|Q569Z6|TR150_MOUSE	8532	23.74	0.0059	R	SREEEWDPEYTP(K)SKK	Y	ADP-Ribosyl-HCD (KRDES) (DEKRS)	0.535	HCD
DEAH (Asp-Glu-Ala-His) box polypeptide 15 isoform CRA_a OS=Mus musculus GN=Dhx15 PE=1 SV=1	tr|Q3UKJ6|Q3UKJ6_MOUSE	10226	25.96	0.0037	R	HRLDLGEDYP(S)GK	K	ADP-Ribosyl-HCD (KRDES) (DEKRS)	0.5305	HCD
Heterogeneous nuclear ribonucleoprotein A1 OS=Mus musculus GN=Hnrnpa1 PE=1 SV=1	tr|Q5EBP8|Q5EBP8_MOUSE	11115	88.99	9.7e-09	R	S(S)GPYGGGGQYFAKPR	N	ADP-Ribosyl-HCD (KRDES) (DEKRS)	0.5	HCD
Heterogeneous nuclear ribonucleoprotein A1 OS=Mus musculus GN=Hnrnpa1 PE=1 SV=1	tr|Q5EBP8|Q5EBP8_MOUSE	11133	47.6	7.4e-05	R	S(S)GPYGGGGQYFAKPR	N	ADP-Ribosyl-HCD (KRDES) (DEKRS)	0.5	HCD
Ribonuclease H2 subunit B OS=Mus musculus GN=Rnaseh2b PE=1 SV=2	sp|Q80ZV0|RNH2B_MOUSE	11742	32.77	0.00084	R	VQS(S)AYFSGGQVSR	D	ADP-Ribosyl-HCD (KRDES) (DEKRS)	0.4986	HCD
Histone H2B OS=Mus musculus GN=Hist1h2bm PE=1 SV=1	tr|B2RTK3|B2RTK3_MOUSE	4259	25.27	0.0043	M	PEPT(K)SAPAPKKGSK	K	ADP-Ribosyl-HCD (KRDES) (DEKRS)	0.4981	HCD
Chromobox protein homolog 5 OS=Mus musculus GN=Cbx5 PE=1 SV=1	sp|Q61686|CBX5_MOUSE	8428	85.48	1.1e-08	K	S(S)FSNSADDIKSK	K	ADP-Ribosyl-HCD (KRDES) (DEKRS)	0.4854	HCD
Isoform 2 of E3 ubiquitin-protein ligase HERC2 OS=Mus musculus GN=Herc2	sp|Q4U2R1-2|HERC2_MOUSE	9901	25.21	0.03	R	KPQVV(E)GLRGK(K)	I	2 ADP-Ribosyl-HCD (KRDES) (DEKRS)		HCD
U3 small nucleolar ribonucleoprotein protein MPP10 OS=Mus musculus GN=Mphosph10 PE=1 SV=2	sp|Q810V0|MPP10_MOUSE	10934	34.04	0.00099	K	D(K)PLKSSQAFFSK	L	ADP-Ribosyl-HCD (KRDES) (DEKRS)	0.4804	HCD
Prelamin-A/C OS=Mus musculus GN=Lmna PE=1 SV=2	sp|P48678|LMNA_MOUSE	10342	44.79	0.00044	R	SGAQA(S)STPLSPTR	I	ADP-Ribosyl-HCD (KRDES) (DEKRS)	0.4739	HCD
Heterogeneous nuclear ribonucleoprotein U isoform CRA_b OS=Mus musculus GN=Gm28062 PE=4 SV=1	tr|G3XA10|G3XA10_MOUSE	21425	41.73	0.00012	K	SSGPT(S)LFAVTVAPPGAR	Q	ADP-Ribosyl-HCD (KRDES) (DEKRS)	0.4682	HCD
DNA (cytosine-5)-methyltransferase OS=Mus musculus GN=Dnmt1 PE=1 SV=1	tr|J3QNW0|J3QNW0_MOUSE	6332	36.58	0.00053	R	K(K)LESHTVPVQSR	S	ADP-Ribosyl-HCD (KRDES) (DEKRS)	0.4633	HCD
MYB binding protein (P160) 1a isoform CRA_b OS=Mus musculus GN=Mybbp1a PE=1 SV=1	tr|Q3U2W2|Q3U2W2_MOUSE	7934	22.19	0.018	K	NAKDIPS(D)TQSPVSTKR	K	ADP-Ribosyl-HCD (KRDES) (DEKRS)	0.461	HCD
Chromobox protein homolog 5 OS=Mus musculus GN=Cbx5 PE=1 SV=1	sp|Q61686|CBX5_MOUSE	10228	30.32	0.0014	K	S(S)FSNSADDIK	S	ADP-Ribosyl-HCD (KRDES) (DEKRS)	0.4592	HCD
Poly [ADP-ribose] polymerase OS=Mus musculus GN=Parp1 PE=1 SV=1	tr|Q921K2|Q921K2_MOUSE	3646	44.44	0.00017	K	SKGAV(K)EEGVNKSEKR	M	ADP-Ribosyl-HCD (KRDES) (DEKRS)	0.459	HCD
Chromobox protein homolog 5 OS=Mus musculus GN=Cbx5 PE=1 SV=1	sp|Q61686|CBX5_MOUSE	6072	59.96	3.1e-06	R	KSSFSNSADDI(K)SKK	K	ADP-Ribosyl-HCD (KRDES) (DEKRS)	0.451	HCD
Actin alpha cardiac muscle 1 OS=Mus musculus GN=Actc1 PE=2 SV=1	tr|Q497E4|Q497E4_MOUSE	7926	40.29	0.00024	R	HQGV(M)VG(M)GQK(D)SYVGDEAQSKR	G	ADP-Ribosyl-HCD (KRDES) (DEKRS); 2 Oxidation (M)	0.4498	HCD
Histone H2AX OS=Mus musculus GN=H2afx PE=1 SV=2	sp|P27661|H2AX_MOUSE	6177	25.82	0.0038	K	KS(S)ATVGPKAPAVGKK	A	ADP-Ribosyl-HCD (KRDES) (DEKRS)	0.4274	HCD
MYB binding protein (P160) 1a isoform CRA_b OS=Mus musculus GN=Mybbp1a PE=1 SV=1	tr|Q3U2W2|Q3U2W2_MOUSE	8562	23.47	0.036	R	SP(S)LLQSGVKKR	R	ADP-Ribosyl-HCD (KRDES) (DEKRS)	0.4232	HCD
Heterogeneous nuclear ribonucleoprotein A/B OS=Mus musculus GN=Hnrnpab PE=1 SV=1	tr|Q544Z3|Q544Z3_MOUSE	3981	22.35	0.022	R	GNRGSGGGQGSTNYGK(S)QR	R	ADP-Ribosyl-HCD (KRDES) (DEKRS)	0.4231	HCD
EG627828 protein OS=Mus musculus GN=Gm6793 PE=1 SV=1	tr|B2RXM2|B2RXM2_MOUSE	10439	82.32	2.5e-08	R	S(S)GSPYGGGYGSGGGSGGYGSR	R	ADP-Ribosyl-HCD (KRDES) (DEKRS)	0.4215	HCD
Treacle protein OS=Mus musculus GN=Tcof1 PE=1 SV=1	tr|H3BL37|H3BL37_MOUSE	9082	22.43	0.014	K	SSQV(R)PVSTVTPGSSGK	G	ADP-Ribosyl-HCD (KRDES) (DEKRS)	0.4145	HCD
U3 small nucleolar ribonucleoprotein protein MPP10 OS=Mus musculus GN=Mphosph10 PE=1 SV=2	sp|Q810V0|MPP10_MOUSE	8963	28.53	0.0021	R	KD(K)PLKSSQAFFSK	L	ADP-Ribosyl-HCD (KRDES) (DEKRS)	0.4068	HCD
MCG68069 OS=Mus musculus GN=Npm1 PE=1 SV=1	tr|Q5SQB7|Q5SQB7_MOUSE	6221	43.57	0.00013	K	SVRDTPAKNAQK(S)NQNGKDLKPSTPR	S	ADP-Ribosyl-HCD (KRDES) (DEKRS)	0.3958	HCD
Histone H2AX OS=Mus musculus GN=H2afx PE=1 SV=2	sp|P27661|H2AX_MOUSE	7456	32.52	0.00089	K	KS(S)ATVGPKAPAVGK	K	ADP-Ribosyl-HCD (KRDES) (DEKRS)	0.3878	HCD
SMC5-SMC6 complex localization factor protein 2 OS=Mus musculus GN=Fam178a PE=1 SV=1	tr|E9Q839|E9Q839_MOUSE	11008	47.35	3.6e-05	K	HTEAVPGK(S)NLSTLENGHLSR	K	ADP-Ribosyl-HCD (KRDES) (DEKRS)	0.3742	HCD
Prelamin-A/C OS=Mus musculus GN=Lmna PE=1 SV=2	sp|P48678|LMNA_MOUSE	14497	43.91	7.6e-05	R	SVGGSGGG(S)FGDNLVTR	S	ADP-Ribosyl-HCD (KRDES) (DEKRS)	0.3703	HCD
MCG116386 isoform CRA_a OS=Mus musculus GN=Rbm3 PE=1 SV=1	tr|Q545K5|Q545K5_MOUSE	6733	38.29	0.00031	R	S(R)DYSGSQGGYDR	Y	ADP-Ribosyl-HCD (KRDES) (DEKRS)	0.3632	HCD
Nucleolar RNA helicase 2 OS=Mus musculus GN=Ddx21 PE=1 SV=3	sp|Q9JIK5|DDX21_MOUSE	5642	24.22	0.0067	K	KGPSEDDVDPPK(S)RK	A	ADP-Ribosyl-HCD (KRDES) (DEKRS)	0.3614	HCD
MCG68069 OS=Mus musculus GN=Npm1 PE=1 SV=1	tr|Q5SQB7|Q5SQB7_MOUSE	6012	26.75	0.0041	K	NAQK(S)NQNGKDLKPSTPR	S	ADP-Ribosyl-HCD (KRDES) (DEKRS)	0.3608	HCD
Chromobox protein homolog 5 OS=Mus musculus GN=Cbx5 PE=1 SV=1	sp|Q61686|CBX5_MOUSE	6963	30.09	0.021	R	KSSFSNSADDIKS(K)	K	ADP-Ribosyl-HCD (KRDES) (DEKRS)	0.3598	HCD
Sentrin-specific protease 3 OS=Mus musculus GN=Senp3 PE=1 SV=1	sp|Q9EP97|SENP3_MOUSE	11582	21.29	0.02	R	LK(S)GGGFGPDPGSGTTVPTR	R	ADP-Ribosyl-HCD (KRDES) (DEKRS)	0.3558	HCD
Flap endonuclease 1 OS=Mus musculus GN=Fen1 PE=1 SV=1	tr|Q91Z50|Q91Z50_MOUSE	15303	20.11	0.013	R	LDDFF(K)VTGSLSSAKR	K	ADP-Ribosyl-HCD (KRDES) (DEKRS)	0.3555	HCD
Nucleolar RNA helicase 2 OS=Mus musculus GN=Ddx21 PE=1 SV=3	sp|Q9JIK5|DDX21_MOUSE	6648	22.07	0.012	K	KGPSEDDVDPPK(S)R	K	ADP-Ribosyl-HCD (KRDES) (DEKRS)	0.3474	HCD
Histone H2B type 1-B OS=Mus musculus GN=Hist1h2bb PE=1 SV=3	sp|Q64475|H2B1B_MOUSE	4048	25.75	0.0038	M	PEPS(K)SAPAPKKGSK	K	ADP-Ribosyl-HCD (KRDES) (DEKRS)	0.3343	HCD
Heterogeneous nuclear ribonucleoprotein A1 OS=Mus musculus GN=Hnrnpa1 PE=1 SV=1	tr|Q5EBP8|Q5EBP8_MOUSE	11019	35.78	0.00069	K	GGNFGGRS(S)GPYGGGGQYFAKPR	N	ADP-Ribosyl-HCD (KRDES) (DEKRS)	0.3331	HCD
Isoform 2 of ATP-dependent RNA helicase DDX42 OS=Mus musculus GN=Ddx42	sp|Q810A7-2|DDX42_MOUSE	12077	32.93	0.0021	K	AAFQSQYK(S)HFVAASLSNQK	A	ADP-Ribosyl-HCD (KRDES) (DEKRS)	0.333	HCD
DNA repair protein XRCC1 OS=Mus musculus GN=Xrcc1 PE=1 SV=2	sp|Q60596|XRCC1_MOUSE	10751	30.43	0.0032	K	LSVPS(R)TPAAAPASTPAQR	A	ADP-Ribosyl-HCD (KRDES) (DEKRS)	0.3328	HCD
General transcription factor II-I OS=Mus musculus GN=Gtf2i PE=1 SV=1	tr|G3UYD0|G3UYD0_MOUSE	12030	20.22	0.016	R	LKST(E)PPPPPPVPEPANAGK	R	ADP-Ribosyl-HCD (KRDES) (DEKRS)	0.3312	HCD
Isoform 2 of E3 ubiquitin-protein ligase UHRF1 OS=Mus musculus GN=Uhrf1	sp|Q8VDF2-2|UHRF1_MOUSE	6683	43.25	0.00011	K	SKQ(K)STGPTLSSPR	A	ADP-Ribosyl-HCD (KRDES) (DEKRS)	0.3282	HCD
Thyroid hormone receptor-associated protein 3 OS=Mus musculus GN=Thrap3 PE=1 SV=1	sp|Q569Z6|TR150_MOUSE	12242	21.21	0.01	K	GDFS(S)GKSSFSITR	E	ADP-Ribosyl-HCD (KRDES) (DEKRS)	0.3179	HCD
Replication factor C subunit 1 OS=Mus musculus GN=Rfc1 PE=1 SV=1	tr|A0A0N5E9G7|A0A0N5E9G7_MOUSE	9853	29.11	0.0039	K	S(E)KLSLSYKPGK	V	ADP-Ribosyl-HCD (KRDES) (DEKRS)	0.3074	HCD
Nuclear speckle splicing regulatory protein 1 OS=Mus musculus GN=Nsrp1 PE=1 SV=1	sp|Q5NCR9|NSRP1_MOUSE	11269	31.62	0.0011	R	HLLNQAVGEEAAPKS(S)FR	E	ADP-Ribosyl-HCD (KRDES) (DEKRS)	0.3005	HCD
Poly [ADP-ribose] polymerase OS=Mus musculus GN=Parp1 PE=1 SV=1	tr|Q921K2|Q921K2_MOUSE	4609	34.16	0.0052	K	GAVKEEGVNK(S)EK	R	ADP-Ribosyl-HCD (KRDES) (DEKRS)	0.2944	HCD
Poly [ADP-ribose] polymerase OS=Mus musculus GN=Parp1 PE=1 SV=1	tr|Q921K2|Q921K2_MOUSE	4111	31.99	0.0011	K	GAVKEEGVNKSEK(R)	M	ADP-Ribosyl-HCD (KRDES) (DEKRS)	0.2676	HCD
Thyroid hormone receptor-associated protein 3 OS=Mus musculus GN=Thrap3 PE=1 SV=1	sp|Q569Z6|TR150_MOUSE	8540	33.56	0.001	R	SREEEWDPEYTPKSK(K)	Y	ADP-Ribosyl-HCD (KRDES) (DEKRS)	0.2476	HCD
Heterogeneous nuclear ribonucleoprotein U isoform CRA_b OS=Mus musculus GN=Gm28062 PE=4 SV=1	tr|G3XA10|G3XA10_MOUSE	15145	60.84	7.4e-06	R	GAGKEAAGKSSGPT(S)LFAVTVAPPGAR	Q	ADP-Ribosyl-HCD (KRDES) (DEKRS)	0.2369	HCD
Heterogeneous nuclear ribonucleoprotein U isoform CRA_b OS=Mus musculus GN=Gm28062 PE=4 SV=1	tr|G3XA10|G3XA10_MOUSE	17844	53.76	4.4e-05	K	EAAGKSSGPT(S)LFAVTVAPPGAR	Q	ADP-Ribosyl-HCD (KRDES) (DEKRS)	0.2	HCD
Metastasis-associated protein MTA2 OS=Mus musculus GN=Mta2 PE=1 SV=1	sp|Q9R190|MTA2_MOUSE	10627	36.35	0.0012	R	GHLSRPEAQSL(S)PYTTSANR	A	ADP-Ribosyl-HCD (KRDES) (DEKRS)	0.2	HCD
Isoform 2 of Bcl-2-associated transcription factor 1 OS=Mus musculus GN=Bclaf1	sp|Q8K019-2|BCLF1_MOUSE	7767	20.23	0.026	K	RPKEEEWDPEYTPKSK(K)	Y	ADP-Ribosyl-HCD (KRDES) (DEKRS)	0.1995	HCD
Poly [ADP-ribose] polymerase OS=Mus musculus GN=Parp1 PE=1 SV=1	tr|Q921K2|Q921K2_MOUSE	4038	20.94	0.011	K	GAVKEEGVNKSEK(R)	M	ADP-Ribosyl-HCD (KRDES) (DEKRS)	0.1832	HCD
Endonuclease 8-like 3 OS=Mus musculus GN=Neil3 PE=1 SV=1	sp|Q8K203|NEIL3_MOUSE	11129	33.19	0.004	K	FKPAHTSATELKSYN(S)GLSNSELQTNR	T	ADP-Ribosyl-HCD (KRDES) (DEKRS)	0.1607	HCD
DNA-(apurinic or apyrimidinic site) lyase (Fragment) OS=Mus musculus GN=Apex1 PE=1 SV=1	tr|F6QA74|F6QA74_MOUSE	4046	29.11	0.0055	K	KAAADDGEEPKS(E)PETKKSK	G	ADP-Ribosyl-HCD (KRDES) (DEKRS)	0.1591	HCD

## Sheet: ARH3-KO H2O2
Protein Desc.	Accesion No.	Scan	Mascot Pep. Score	Expectation Value	Pep. Res. Before	Pep. Sequence	Pep. Res. After	Pep. Variable Modification	Mascot Loc. Score	Fragmentation
Heterogeneous nuclear ribonucleoprotein A0 OS=Mus musculus GN=Hnrnpa0 PE=1 SV=1	sp|Q9CX86|ROA0_MOUSE	6725	69.87	5.5e-07	K	(S)GGGGGGGGSWGGR	S	ADP-Ribosyl-EThcD (KRDES) (DEKRS)	1	ETHCD
Protein Mki67 OS=Mus musculus GN=Mki67 PE=1 SV=1	tr|E9PVX6|E9PVX6_MOUSE	4217	22.3	0.015	K	(S)GNLPAKR	A	ADP-Ribosyl-EThcD (KRDES) (DEKRS)	1	ETHCD
Histone-lysine N-methyltransferase EHMT1 (Fragment) OS=Mus musculus GN=Ehmt1 PE=1 SV=3	tr|A0A0G2JFI9|A0A0G2JFI9_MOUSE	11481	46.24	8.1e-05	K	(S)ILGLHAASK	D	ADP-Ribosyl-EThcD (KRDES) (DEKRS)	1	ETHCD
Histone-lysine N-methyltransferase EHMT1 (Fragment) OS=Mus musculus GN=Ehmt1 PE=1 SV=3	tr|A0A0G2JFI9|A0A0G2JFI9_MOUSE	8202	61.83	1.6e-06	K	(S)ILGLHAASKDHR	E	ADP-Ribosyl-EThcD (KRDES) (DEKRS)	1	ETHCD
MCG113697 OS=Mus musculus GN=Sarnp PE=1 SV=1	tr|B2RXM7|B2RXM7_MOUSE	9458	29.64	0.0055	K	IT(S)GIPQTER	M	ADP-Ribosyl-EThcD (KRDES) (DEKRS)	1	ETHCD
40S ribosomal protein S3a OS=Mus musculus GN=Rps3a1 PE=1 SV=1	tr|Q564F3|Q564F3_MOUSE	4257	38.56	0.0017	K	T(S)YAQHQQVR	Q	ADP-Ribosyl-EThcD (KRDES) (DEKRS)	1	ETHCD
Histone H3 OS=Mus musculus GN=Hist2h3b PE=1 SV=1	tr|B9EI85|B9EI85_MOUSE	7595	24.47	0.01	R	Y(R)PGTVALR	E	ADP-Ribosyl-EThcD (KRDES) (DEKRS)	1	ETHCD
RNA demethylase ALKBH5 OS=Mus musculus GN=Alkbh5 PE=1 SV=2	sp|Q3TSG4|ALKB5_MOUSE	10173	29.06	0.014	R	(S)VLLPTHR	R	ADP-Ribosyl-EThcD (KRDES) (DEKRS)	1	ETHCD
Periphilin 1 isoform CRA_b OS=Mus musculus GN=Pphln1 PE=1 SV=1	tr|G3UWD4|G3UWD4_MOUSE	8516	54.34	6.7e-05	K	(S)FYSSHYSR	D	ADP-Ribosyl-EThcD (KRDES) (DEKRS)	0.9999	ETHCD
Cold-inducible RNA-binding protein OS=Mus musculus GN=Cirbp PE=1 SV=1	sp|P60824|CIRBP_MOUSE	7787	63.24	1.4e-06	R	(S)GGYGGSRDYYASR	S	ADP-Ribosyl-EThcD (KRDES) (DEKRS)	0.9997	ETHCD
Death-inducer obliterator 1 OS=Mus musculus GN=Dido1 PE=1 SV=1	tr|A0A0R4J0L7|A0A0R4J0L7_MOUSE	12067	58.09	4.8e-06	K	RPWPSATL(S)GTSAR	Q	ADP-Ribosyl-EThcD (KRDES) (DEKRS)	0.9995	ETHCD
MYB binding protein (P160) 1a isoform CRA_b OS=Mus musculus GN=Mybbp1a PE=1 SV=1	tr|Q3U2W2|Q3U2W2_MOUSE	7617	56.87	0.0001	R	SPSLLQ(S)GVKKR	R	ADP-Ribosyl-EThcD (KRDES) (DEKRS)	0.9994	ETHCD
Prelamin-A/C OS=Mus musculus GN=Lmna PE=1 SV=2	sp|P48678|LMNA_MOUSE	9633	58.16	5e-06	R	(S)GAQASSTPLSPTR	I	ADP-Ribosyl-EThcD (KRDES) (DEKRS)	0.9994	ETHCD
RNA polymerase-associated protein RTF1 homolog OS=Mus musculus GN=Rtf1 PE=1 SV=1	sp|A2AQ19|RTF1_MOUSE	10528	46.44	0.00074	R	(S)LNLEDYKK	R	ADP-Ribosyl-EThcD (KRDES) (DEKRS)	0.9993	ETHCD
Chromodomain-helicase-DNA-binding protein 1-like OS=Mus musculus GN=Chd1l PE=1 SV=1	sp|Q9CXF7|CHD1L_MOUSE	5314	55.82	5.8e-06	K	TLLEKT(S)HGGR	T	ADP-Ribosyl-EThcD (KRDES) (DEKRS)	0.999	ETHCD
Protein Mki67 OS=Mus musculus GN=Mki67 PE=1 SV=1	tr|E9PVX6|E9PVX6_MOUSE	9799	40.45	0.00027	K	(S)LGTHSPAVLK	T	ADP-Ribosyl-EThcD (KRDES) (DEKRS)	0.9989	ETHCD
RNA-binding protein 3 OS=Mus musculus GN=Rbm3 PE=1 SV=1	tr|Q8BG13|Q8BG13_MOUSE	7892	44.63	0.00011	R	(S)QGGYDRYSGGNYR	D	ADP-Ribosyl-EThcD (KRDES) (DEKRS)	0.9988	ETHCD
RNA-binding protein 3 OS=Mus musculus GN=Rbm3 PE=1 SV=1	tr|Q8BG13|Q8BG13_MOUSE	9407	46.17	4.7e-05	R	(S)QGGYDRYSGGNYRDNYDN	-	ADP-Ribosyl-EThcD (KRDES) (DEKRS)	0.9982	ETHCD
MCG116386 isoform CRA_a OS=Mus musculus GN=Rbm3 PE=1 SV=1	tr|Q545K5|Q545K5_MOUSE	5566	76.21	8.4e-08	R	SRDY(S)GSQGGYDR	Y	ADP-Ribosyl-EThcD (KRDES) (DEKRS)	0.9979	ETHCD
MYB binding protein (P160) 1a isoform CRA_b OS=Mus musculus GN=Mybbp1a PE=1 SV=1	tr|Q3U2W2|Q3U2W2_MOUSE	9512	42.6	0.0017	R	SPSLLQ(S)GVKK	R	ADP-Ribosyl-EThcD (KRDES) (DEKRS)	0.9977	ETHCD
MCG113697 OS=Mus musculus GN=Sarnp PE=1 SV=1	tr|B2RXM7|B2RXM7_MOUSE	9528	47.81	3.3e-05	K	KVVKIT(S)GIPQTER	M	ADP-Ribosyl-EThcD (KRDES) (DEKRS)	0.9965	ETHCD
RNA polymerase-associated protein RTF1 homolog OS=Mus musculus GN=Rtf1 PE=1 SV=1	sp|A2AQ19|RTF1_MOUSE	8843	37.83	0.0018	R	(S)LNLEDYKKR	R	ADP-Ribosyl-EThcD (KRDES) (DEKRS)	0.9963	ETHCD
40S ribosomal protein S3a OS=Mus musculus GN=Rps3a1 PE=1 SV=1	tr|Q564F3|Q564F3_MOUSE	3382	45.4	0.00041	R	KT(S)YAQHQQVR	Q	ADP-Ribosyl-EThcD (KRDES) (DEKRS)	0.996	ETHCD
Lupus La protein homolog OS=Mus musculus GN=Ssb PE=1 SV=1	tr|Q564E6|Q564E6_MOUSE	6794	42.4	0.00011	R	FKG(S)HVFTAARR	F	ADP-Ribosyl-EThcD (KRDES) (DEKRS)	0.9948	ETHCD
Histone H1.4 OS=Mus musculus GN=Hist1h1e PE=1 SV=2	sp|P43274|H14_MOUSE	6144	44.44	0.0025	K	GTGA(S)GSFKLNKK	A	ADP-Ribosyl-EThcD (KRDES) (DEKRS)	0.9928	ETHCD
Histone H3 OS=Mus musculus GN=Hist2h3b PE=1 SV=1	tr|B9EI85|B9EI85_MOUSE	3466	27.24	0.0045	K	(S)APATGGVKKPHR	Y	ADP-Ribosyl-EThcD (KRDES) (DEKRS)	0.9918	ETHCD
DNA repair protein XRCC1 OS=Mus musculus GN=Xrcc1 PE=1 SV=2	sp|Q60596|XRCC1_MOUSE	10273	36.09	0.00049	K	LSVPSRTPAAAPA(S)TPAQR	A	ADP-Ribosyl-EThcD (KRDES) (DEKRS)	0.9906	ETHCD
Prelamin-A/C OS=Mus musculus GN=Lmna PE=1 SV=2	sp|P48678|LMNA_MOUSE	14578	35.56	0.00046	R	(S)VGGSGGGSFGDNLVTR	S	ADP-Ribosyl-EThcD (KRDES) (DEKRS)	0.9891	ETHCD
G patch domain-containing protein 11 OS=Mus musculus GN=Gpatch11 PE=1 SV=1	tr|A0A0R4J215|A0A0R4J215_MOUSE	5246	35.27	0.00049	K	(S)GIGHESSLKR	K	ADP-Ribosyl-EThcD (KRDES) (DEKRS)	0.9881	ETHCD
Treacle protein OS=Mus musculus GN=Tcof1 PE=1 SV=1	tr|H3BL37|H3BL37_MOUSE	9547	33.26	0.00076	K	TVVHLL(S)GKSPK	K	ADP-Ribosyl-EThcD (KRDES) (DEKRS)	0.9855	ETHCD
Isoform 2 of Nucleolar and spindle-associated protein 1 OS=Mus musculus GN=Nusap1	sp|Q9ERH4-2|NUSAP_MOUSE	4407	39.17	0.00021	R	KSPHVTAPG(S)ASK	G	ADP-Ribosyl-EThcD (KRDES) (DEKRS)	0.9836	ETHCD
THO complex subunit 4 OS=Mus musculus GN=Alyref PE=1 SV=3	sp|O08583|THOC4_MOUSE	4826	58.97	1.5e-05	R	NRG(S)GGFGGGGTR	R	ADP-Ribosyl-EThcD (KRDES) (DEKRS)	0.9819	ETHCD
Nucleolin OS=Mus musculus GN=Ncl PE=1 SV=2	sp|P09405|NUCL_MOUSE	5616	37.17	0.0036	K	ATTTPAKKVVV(S)QTK	K	ADP-Ribosyl-EThcD (KRDES) (DEKRS)	0.9808	ETHCD
MCG116386 isoform CRA_a OS=Mus musculus GN=Rbm3 PE=1 SV=1	tr|Q545K5|Q545K5_MOUSE	5450	66.37	6.3e-07	R	SRDYSG(S)QGGYDR	Y	ADP-Ribosyl-EThcD (KRDES) (DEKRS)	0.9789	ETHCD
Replication factor C subunit 1 OS=Mus musculus GN=Rfc1 PE=1 SV=2	tr|G3UWX1|G3UWX1_MOUSE	8341	30.17	0.0015	K	QKSPNKAELF(S)TAR	K	ADP-Ribosyl-EThcD (KRDES) (DEKRS)	0.9741	ETHCD
Active regulator of SIRT1 OS=Mus musculus GN=Rps19bp1 PE=1 SV=1	sp|Q8C6B9|AROS_MOUSE	6601	62.89	1.3e-06	K	GKAPK(S)ALAEYQK	R	ADP-Ribosyl-EThcD (KRDES) (DEKRS)	0.9679	ETHCD
Histone H1.2 OS=Mus musculus GN=Hist1h1c PE=1 SV=2	sp|P15864|H12_MOUSE	3094	28.83	0.0051	K	KVK(S)A(S)KAVKPK	A	2 ADP-Ribosyl-EThcD (KRDES) (DEKRS)	0.9665	ETHCD
Heterogeneous nuclear ribonucleoprotein U isoform CRA_b OS=Mus musculus GN=Gm28062 PE=4 SV=1	tr|G3XA10|G3XA10_MOUSE	3822	35.08	0.0089	K	(S)GKNQFNR	G	ADP-Ribosyl-EThcD (KRDES) (DEKRS)	0.9662	ETHCD
RNA-binding protein 3 OS=Mus musculus GN=Rbm3 PE=1 SV=1	tr|Q8BG13|Q8BG13_MOUSE	4456	44.28	7e-05	R	SRDY(S)GRSQGGYDR	Y	ADP-Ribosyl-EThcD (KRDES) (DEKRS)	0.957	ETHCD
Origin recognition complex subunit 1 OS=Mus musculus GN=Orc1 PE=1 SV=2	sp|Q9Z1N2|ORC1_MOUSE	11671	45.99	0.0013	K	(S)SLLTLKR	I	ADP-Ribosyl-EThcD (KRDES) (DEKRS)	0.9564	ETHCD
Histone H2B type 1-C/E/G OS=Mus musculus GN=Hist1h2bc PE=1 SV=3	sp|Q6ZWY9|H2B1C_MOUSE	5022	47.67	0.0002	M	PEPAK(S)APAPK	K	ADP-Ribosyl-EThcD (KRDES) (DEKRS)	0.9563	ETHCD
Bloom syndrome protein homolog (Fragment) OS=Mus musculus GN=Blm PE=1 SV=1	tr|A0A0U1RPP0|A0A0U1RPP0_MOUSE	8401	51.13	5.6e-05	K	(S)KFYGVTGSR	S	ADP-Ribosyl-EThcD (KRDES) (DEKRS)	0.956	ETHCD
Isoform 2 of E3 SUMO-protein ligase CBX4 OS=Mus musculus GN=Cbx4	sp|O55187-2|CBX4_MOUSE	9635	56.45	5.1e-06	K	(S)GKYYYQLNSK	K	ADP-Ribosyl-EThcD (KRDES) (DEKRS)	0.9559	ETHCD
Neurotrophin receptor-interacting factor 1 OS=Mus musculus GN=Zfp110 PE=1 SV=1	tr|A0A0R4J249|A0A0R4J249_MOUSE	9434	60.42	2.2e-06	R	HK(S)QGSLNEVLPR	K	ADP-Ribosyl-EThcD (KRDES) (DEKRS)	0.954	ETHCD
Histone H2B type 1-C/E/G OS=Mus musculus GN=Hist1h2bc PE=1 SV=3	sp|Q6ZWY9|H2B1C_MOUSE	2794	49.9	2.1e-05	M	PEPAK(S)APAPKKGSK	K	ADP-Ribosyl-EThcD (KRDES) (DEKRS)	0.9517	ETHCD
Nucleophosmin OS=Mus musculus GN=Npm1 PE=1 SV=1	tr|Q5SQB5|Q5SQB5_MOUSE	3139	43.14	0.0003	K	(S)VRDTPAKNAQK	S	ADP-Ribosyl-EThcD (KRDES) (DEKRS)	0.9486	ETHCD
Protein SPT2 homolog OS=Mus musculus GN=Spty2d1 PE=2 SV=1	sp|Q68FG3|SPT2_MOUSE	4546	43.06	0.0025	R	KLASNSHL(S)GR	T	ADP-Ribosyl-EThcD (KRDES) (DEKRS)	0.9481	ETHCD
Lupus La protein homolog OS=Mus musculus GN=Ssb PE=1 SV=1	tr|Q564E6|Q564E6_MOUSE	7724	43.11	0.00022	R	FKG(S)HVFTAAR	R	ADP-Ribosyl-EThcD (KRDES) (DEKRS)	0.9466	ETHCD
Coiled-coil domain-containing protein 71 OS=Mus musculus GN=Ccdc71 PE=2 SV=1	sp|Q8VEG0|CCD71_MOUSE	6213	29.41	0.015	K	HLT(S)KGPGAGLR	R	ADP-Ribosyl-EThcD (KRDES) (DEKRS)	0.9451	ETHCD
Leydig cell tumor 10 kDa protein homolog OS=Mus musculus GN=D8Ertd738e PE=3 SV=1	sp|Q8R1F0|L10K_MOUSE	9393	36.51	0.0053	K	(S)LEVGIRK	K	ADP-Ribosyl-EThcD (KRDES) (DEKRS)	0.9443	ETHCD
Shugoshin 1 OS=Mus musculus GN=Sgo1 PE=2 SV=1	sp|Q9CXH7|SGO1_MOUSE	8748	40.69	0.00015	R	CSTIK(S)YKEPTLASK	L	ADP-Ribosyl-EThcD (KRDES) (DEKRS)	0.9377	ETHCD
Isoform 2 of Heterochromatin protein 1-binding protein 3 OS=Mus musculus GN=Hp1bp3	sp|Q3TEA8-2|HP1B3_MOUSE	2090	43.09	9.1e-05	K	TPAK(S)QGKTAS(M)K	Q	ADP-Ribosyl-EThcD (KRDES) (DEKRS); Oxidation (M)	0.9374	ETHCD
RRP15-like protein OS=Mus musculus GN=Rrp15 PE=1 SV=2	sp|Q9CYX7|RRP15_MOUSE	14443	27.27	0.0028	K	L(M)(S)TVSKKDFISVLR	G	ADP-Ribosyl-EThcD (KRDES) (DEKRS); Oxidation (M)	0.9368	ETHCD
High mobility group protein B2 OS=Mus musculus GN=Hmgb2 PE=1 SV=3	sp|P30681|HMGB2_MOUSE	6419	67.7	4.5e-07	K	SKFEDLAK(S)DKAR	Y	ADP-Ribosyl-EThcD (KRDES) (DEKRS)	0.9348	ETHCD
Nucleolar protein 12 OS=Mus musculus GN=Nol12 PE=1 SV=1	sp|Q8BG17|NOL12_MOUSE	6589	22.61	0.016	R	KSKDPLL(S)QR	I	ADP-Ribosyl-EThcD (KRDES) (DEKRS)	0.9344	ETHCD
Histone-lysine N-methyltransferase H3 lysine-36 and H4 lysine-20-specific OS=Mus musculus GN=Nsd1 PE=1 SV=1	tr|E9QAE4|E9QAE4_MOUSE	6435	22.42	0.0079	R	ATSHLKEF(S)GGTTK	I	ADP-Ribosyl-EThcD (KRDES) (DEKRS)	0.9327	ETHCD
Treslin OS=Mus musculus GN=Ticrr PE=1 SV=1	tr|A0A0U1RNX1|A0A0U1RNX1_MOUSE	9363	50.69	1.8e-05	R	HK(S)IAEISQTLR	Q	ADP-Ribosyl-EThcD (KRDES) (DEKRS)	0.9318	ETHCD
Replication factor C subunit 1 OS=Mus musculus GN=Rfc1 PE=1 SV=2	tr|G3UWX1|G3UWX1_MOUSE	10736	23.15	0.0067	K	LSL(S)YKPGK	V	ADP-Ribosyl-EThcD (KRDES) (DEKRS)	0.9302	ETHCD
Histone H2B type 2-B OS=Mus musculus GN=Hist2h2bb PE=1 SV=3	sp|Q64525|H2B2B_MOUSE	3359	38.34	0.00025	M	PDPAK(S)APAPKKGSK	K	ADP-Ribosyl-EThcD (KRDES) (DEKRS)	0.929	ETHCD
HN1-like protein OS=Mus musculus GN=Hn1l PE=1 SV=1	tr|Q3TM10|Q3TM10_MOUSE	21363	22.4	0.01	K	(S)SLSFY	-	ADP-Ribosyl-EThcD (KRDES) (DEKRS)	0.9287	ETHCD
DNA (cytosine-5)-methyltransferase OS=Mus musculus GN=Dnmt1 PE=1 SV=1	tr|J3QNW0|J3QNW0_MOUSE	5066	54.69	7.4e-06	R	KKLE(S)HTVPVQSR	S	ADP-Ribosyl-EThcD (KRDES) (DEKRS)	0.9281	ETHCD
RNA binding motif protein X-linked-like-1 OS=Mus musculus GN=Rbmxl1 PE=2 SV=1	sp|Q91VM5|RMXL1_MOUSE	9031	57.16	4.5e-06	R	DSYSSSR(S)DLYSSGR	D	ADP-Ribosyl-EThcD (KRDES) (DEKRS)	0.9279	ETHCD
Replication factor C subunit 1 OS=Mus musculus GN=Rfc1 PE=1 SV=2	tr|G3UWX1|G3UWX1_MOUSE	10290	25.14	0.005	K	SPNKAELF(S)TAR	K	ADP-Ribosyl-EThcD (KRDES) (DEKRS)	0.927	ETHCD
Isoform 2 of E3 ubiquitin-protein ligase UHRF1 OS=Mus musculus GN=Uhrf1	sp|Q8VDF2-2|UHRF1_MOUSE	6775	37.06	0.002	K	QK(S)TGPTLSSPR	A	ADP-Ribosyl-EThcD (KRDES) (DEKRS)	0.9268	ETHCD
MCG7316 isoform CRA_b OS=Mus musculus GN=1110004F10Rik PE=1 SV=1	tr|D3YVR9|D3YVR9_MOUSE	6919	50.2	3.2e-05	R	LVIGDHK(S)TSHFR	T	ADP-Ribosyl-EThcD (KRDES) (DEKRS)	0.9252	ETHCD
Histone H2AX OS=Mus musculus GN=H2afx PE=1 SV=2	sp|P27661|H2AX_MOUSE	6896	35.24	0.0005	K	APAVGKKA(S)QASQEY	-	ADP-Ribosyl-EThcD (KRDES) (DEKRS)	0.9237	ETHCD
Kinesin-like protein KIF22 OS=Mus musculus GN=Kif22 PE=2 SV=2	sp|Q3V300|KIF22_MOUSE	4873	31.22	0.0036	R	CV(S)KGGLGR	R	ADP-Ribosyl-EThcD (KRDES) (DEKRS)	0.9236	ETHCD
Isoform 2 of Histone-lysine N-methyltransferase NSD2 OS=Mus musculus GN=Whsc1	sp|Q8BVE8-2|NSD2_MOUSE	8561	44.59	6.6e-05	K	AIEAASSLK(S)QAATK	N	ADP-Ribosyl-EThcD (KRDES) (DEKRS)	0.9219	ETHCD
Flap endonuclease 1 OS=Mus musculus GN=Fen1 PE=1 SV=1	tr|Q91Z50|Q91Z50_MOUSE	5064	34.57	0.0016	K	VTGSLS(S)AKR	K	ADP-Ribosyl-EThcD (KRDES) (DEKRS)	0.9213	ETHCD
DNA topoisomerase 2-alpha OS=Mus musculus GN=Top2a PE=1 SV=2	sp|Q01320|TOP2A_MOUSE	3950	42.85	9.6e-05	K	TATK(S)QSSVSTAGTK	K	ADP-Ribosyl-EThcD (KRDES) (DEKRS)	0.9206	ETHCD
Endonuclease 8-like 3 OS=Mus musculus GN=Neil3 PE=1 SV=1	sp|Q8K203|NEIL3_MOUSE	4678	24.09	0.0096	K	LF(S)SAHKK	F	ADP-Ribosyl-EThcD (KRDES) (DEKRS)	0.9191	ETHCD
Sororin OS=Mus musculus GN=Cdca5 PE=1 SV=1	sp|Q9CPY3|CDCA5_MOUSE	3464	43.74	0.003	R	TSLTKPSK(S)SK	R	ADP-Ribosyl-EThcD (KRDES) (DEKRS)	0.9185	ETHCD
Protein Mki67 OS=Mus musculus GN=Mki67 PE=1 SV=1	tr|E9PVX6|E9PVX6_MOUSE	5986	52.31	1.3e-05	R	AK(S)SGSTPVTAASSPK	V	ADP-Ribosyl-EThcD (KRDES) (DEKRS)	0.9182	ETHCD
RNA binding motif protein X-linked-like-1 OS=Mus musculus GN=Rbmxl1 PE=2 SV=1	sp|Q91VM5|RMXL1_MOUSE	6734	61.41	1.7e-06	R	STPSGPVR(S)SSGMGGR	T	ADP-Ribosyl-EThcD (KRDES) (DEKRS)	0.9177	ETHCD
Signal recognition particle 14 kDa protein OS=Mus musculus GN=Srp14 PE=1 SV=1	tr|A2AUM6|A2AUM6_MOUSE	7928	60.27	3.5e-06	R	K(S)SVEGLEPAENK	C	ADP-Ribosyl-EThcD (KRDES) (DEKRS)	0.9174	ETHCD
Zinc finger protein 771 OS=Mus musculus GN=Znf771 PE=2 SV=1	sp|Q8BJ90|ZN771_MOUSE	12268	27.53	0.0029	R	FRL(S)SHFIR	H	ADP-Ribosyl-EThcD (KRDES) (DEKRS)	0.9173	ETHCD
Transcriptional repressor p66 alpha OS=Mus musculus GN=Gatad2a PE=1 SV=2	sp|Q8CHY6|P66A_MOUSE	11175	20.89	0.011	R	GVLHTF(S)QSPK	L	ADP-Ribosyl-EThcD (KRDES) (DEKRS)	0.9173	ETHCD
Isoform 2 of Hepatoma-derived growth factor-related protein 2 OS=Mus musculus GN=Hdgfrp2	sp|Q3UMU9-2|HDGR2_MOUSE	5462	49.65	4e-05	K	LAKK(S)QLPGSESAR	K	ADP-Ribosyl-EThcD (KRDES) (DEKRS)	0.9168	ETHCD
Protein AF-9 OS=Mus musculus GN=Mllt3 PE=1 SV=1	sp|A2AM29|AF9_MOUSE	6277	59.53	7.1e-06	R	KK(S)SSEALFK	S	ADP-Ribosyl-EThcD (KRDES) (DEKRS)	0.9149	ETHCD
RNA binding motif protein X-linked-like-1 OS=Mus musculus GN=Rbmxl1 PE=2 SV=1	sp|Q91VM5|RMXL1_MOUSE	3592	22.19	0.01	R	GPPPR(S)GGPPPKR	S	ADP-Ribosyl-EThcD (KRDES) (DEKRS)	0.9148	ETHCD
ATP-dependent RNA helicase DDX50 OS=Mus musculus GN=Ddx50 PE=2 SV=1	sp|Q99MJ9|DDX50_MOUSE	4760	29.49	0.0073	R	QR(S)GWSGGR	S	ADP-Ribosyl-EThcD (KRDES) (DEKRS)	0.9139	ETHCD
G patch domain-containing protein 11 OS=Mus musculus GN=Gpatch11 PE=1 SV=1	tr|A0A0R4J215|A0A0R4J215_MOUSE	7218	36.32	0.00039	K	MGYK(S)GQALGK	S	ADP-Ribosyl-EThcD (KRDES) (DEKRS)	0.9132	ETHCD
RNA-binding protein 3 OS=Mus musculus GN=Rbm3 PE=1 SV=1	tr|Q8BG13|Q8BG13_MOUSE	5712	39.52	0.00024	R	DYSGR(S)QGGYDR	Y	ADP-Ribosyl-EThcD (KRDES) (DEKRS)	0.9131	ETHCD
Integrator complex subunit 3 OS=Mus musculus GN=Ints3 PE=1 SV=1	tr|A0A0G2JFJ6|A0A0G2JFJ6_MOUSE	4184	29.78	0.0076	R	RKAAL(S)SPR	S	ADP-Ribosyl-EThcD (KRDES) (DEKRS)	0.9125	ETHCD
Pre-mRNA-splicing factor CWC25 homolog OS=Mus musculus GN=Cwc25 PE=2 SV=2	sp|Q9DBF7|CWC25_MOUSE	4989	20.21	0.013	R	(S)GKFLHR	M	ADP-Ribosyl-EThcD (KRDES) (DEKRS)	0.9108	ETHCD
THUMP domain-containing protein 1 OS=Mus musculus GN=Thumpd1 PE=1 SV=1	sp|Q99J36|THUM1_MOUSE	6606	38.05	0.0012	K	GK(S)QFLPAKR	A	ADP-Ribosyl-EThcD (KRDES) (DEKRS)	0.91	ETHCD
Replication factor C subunit 1 OS=Mus musculus GN=Rfc1 PE=1 SV=2	tr|G3UWX1|G3UWX1_MOUSE	9240	36.46	0.00038	K	(S)EKLSLSYKPGK	V	ADP-Ribosyl-EThcD (KRDES) (DEKRS)	0.907	ETHCD
Isoform 2 of Telomere-associated protein RIF1 OS=Mus musculus GN=Rif1	sp|Q6PR54-2|RIF1_MOUSE	6640	50.96	1.7e-05	R	SHSSNSSPIIK(S)VK	T	ADP-Ribosyl-EThcD (KRDES) (DEKRS)	0.9032	ETHCD
Histone H2B type 1-B OS=Mus musculus GN=Hist1h2bb PE=1 SV=3	sp|Q64475|H2B1B_MOUSE	2702	34.41	0.00059	M	PEPSK(S)APAPKKGSK	K	ADP-Ribosyl-EThcD (KRDES) (DEKRS)	0.9009	ETHCD
Active regulator of SIRT1 OS=Mus musculus GN=Rps19bp1 PE=1 SV=1	sp|Q8C6B9|AROS_MOUSE	5886	62.5	1.6e-05	K	GKAPK(S)ALAEYQKR	Q	ADP-Ribosyl-EThcD (KRDES) (DEKRS)	0.9005	ETHCD
Protein Cald1 OS=Mus musculus GN=Cald1 PE=1 SV=1	tr|D3Z6I7|D3Z6I7_MOUSE	8649	31.9	0.0051	R	AEFLNK(S)VQK	S	ADP-Ribosyl-EThcD (KRDES) (DEKRS)	0.8977	ETHCD
Isoform 2 of E3 ubiquitin-protein ligase UHRF1 OS=Mus musculus GN=Uhrf1	sp|Q8VDF2-2|UHRF1_MOUSE	7126	37.36	0.0015	K	QKSTGPTL(S)SPR	A	ADP-Ribosyl-EThcD (KRDES) (DEKRS)	0.8972	ETHCD
DDB1- and CUL4-associated factor 13 OS=Mus musculus GN=Dcaf13 PE=2 SV=2	sp|Q6PAC3|DCA13_MOUSE	8287	42.32	0.00011	K	HSKPG(S)VPIVSER	K	ADP-Ribosyl-EThcD (KRDES) (DEKRS)	0.895	ETHCD
Zinc finger protein basonuclin-2 OS=Mus musculus GN=Bnc2 PE=1 SV=1	tr|H3BIU2|H3BIU2_MOUSE	4350	29.38	0.018	K	TEHPK(S)SFR	I	ADP-Ribosyl-EThcD (KRDES) (DEKRS)	0.8946	ETHCD
Calcium homeostasis endoplasmic reticulum protein OS=Mus musculus GN=Cherp PE=1 SV=1	tr|G5E8I8|G5E8I8_MOUSE	10352	40.57	0.00026	R	NK(S)YSFIAR	M	ADP-Ribosyl-EThcD (KRDES) (DEKRS)	0.8911	ETHCD
Histone H2B type 2-B OS=Mus musculus GN=Hist2h2bb PE=1 SV=3	sp|Q64525|H2B2B_MOUSE	5743	24.52	0.005	M	PDPAK(S)APAPK	K	ADP-Ribosyl-EThcD (KRDES) (DEKRS)	0.8803	ETHCD
Histone H2B type 1-C/E/G OS=Mus musculus GN=Hist1h2bc PE=1 SV=3	sp|Q6ZWY9|H2B1C_MOUSE	2792	25.98	0.0037	M	PEPAK(S)APAPKKGSK	K	ADP-Ribosyl-EThcD (KRDES) (DEKRS)	0.8799	ETHCD
Isoform 2 of Hepatoma-derived growth factor-related protein 2 OS=Mus musculus GN=Hdgfrp2	sp|Q3UMU9-2|HDGR2_MOUSE	4633	61.62	5.9e-06	K	KLAKK(S)QLPGSESAR	K	ADP-Ribosyl-EThcD (KRDES) (DEKRS)	0.8796	ETHCD
HMG box domain containing 4 OS=Mus musculus GN=Hmgxb4 PE=1 SV=1	tr|Q80Y32|Q80Y32_MOUSE	7390	42.79	0.004	K	AITSPLAAGAK(S)SKK	A	ADP-Ribosyl-EThcD (KRDES) (DEKRS)	0.8775	ETHCD
Isoform 2 of Tyrosine-protein kinase BAZ1B OS=Mus musculus GN=Baz1b	sp|Q9Z277-2|BAZ1B_MOUSE	10197	37.15	0.00071	K	RDSSSL(S)SPLNPK	L	ADP-Ribosyl-EThcD (KRDES) (DEKRS)	0.8751	ETHCD
Isoform 2 of Histone H2B type 1-P OS=Mus musculus GN=Hist1h2bp	sp|Q8CGP2-2|H2B1P_MOUSE	8415	25.66	0.0039	M	PEPVK(S)VPAPK	K	ADP-Ribosyl-EThcD (KRDES) (DEKRS)	0.875	ETHCD
RRP15-like protein OS=Mus musculus GN=Rrp15 PE=1 SV=2	sp|Q9CYX7|RRP15_MOUSE	16223	24.73	0.0048	K	LM(S)TVSKKDFISVLR	G	ADP-Ribosyl-EThcD (KRDES) (DEKRS)	0.8734	ETHCD
M-phase phosphoprotein 8 OS=Mus musculus GN=Mphosph8 PE=1 SV=1	sp|Q3TYA6|MPP8_MOUSE	8781	26.61	0.0052	K	VLK(S)FKEIR	N	ADP-Ribosyl-EThcD (KRDES) (DEKRS)	0.8731	ETHCD
PH-interacting protein OS=Mus musculus GN=Phip PE=1 SV=2	sp|Q8VDD9|PHIP_MOUSE	6031	39.93	0.0013	R	KMK(S)SVFSK	A	ADP-Ribosyl-EThcD (KRDES) (DEKRS)	0.8713	ETHCD
MCG7316 isoform CRA_b OS=Mus musculus GN=1110004F10Rik PE=1 SV=1	tr|D3YVR9|D3YVR9_MOUSE	6928	30.7	0.0013	R	LVIGDHK(S)TSHFR	T	ADP-Ribosyl-EThcD (KRDES) (DEKRS)	0.8701	ETHCD
Isoform 2 of Zinc finger protein 809 OS=Mus musculus GN=Zfp809	sp|G3X9G7-2|ZN809_MOUSE	5276	22.17	0.0094	R	RAPVK(S)LCR	K	ADP-Ribosyl-EThcD (KRDES) (DEKRS)	0.87	ETHCD
Protein FAM111A OS=Mus musculus GN=Fam111a PE=2 SV=1	sp|Q9D2L9|F111A_MOUSE	7176	29.68	0.002	K	RK(S)QISFNPR	K	ADP-Ribosyl-EThcD (KRDES) (DEKRS)	0.8675	ETHCD
RNA-binding protein 28 OS=Mus musculus GN=Rbm28 PE=1 SV=4	sp|Q8CGC6|RBM28_MOUSE	7704	22.42	0.0079	K	KQQLA(S)SVQAPK	R	ADP-Ribosyl-EThcD (KRDES) (DEKRS)	0.8651	ETHCD
Nucleolin OS=Mus musculus GN=Ncl PE=1 SV=2	sp|P09405|NUCL_MOUSE	4558	21.32	0.01	K	ATTTPAKKVVV(S)QTKK	A	ADP-Ribosyl-EThcD (KRDES) (DEKRS)	0.8631	ETHCD
Isoform 2 of Histone H2A deubiquitinase MYSM1 OS=Mus musculus GN=Mysm1	sp|Q69Z66-2|MYSM1_MOUSE	4687	33.74	0.002	K	YTNSLQK(S)SK	A	ADP-Ribosyl-EThcD (KRDES) (DEKRS)	0.8624	ETHCD
MYB binding protein (P160) 1a isoform CRA_b OS=Mus musculus GN=Mybbp1a PE=1 SV=1	tr|Q3U2W2|Q3U2W2_MOUSE	12659	25.66	0.049	R	SPSLLQ(S)GVK	K	ADP-Ribosyl-EThcD (KRDES) (DEKRS)	0.8513	ETHCD
Isoform 2 of Tyrosine-protein kinase BAZ1B OS=Mus musculus GN=Baz1b	sp|Q9Z277-2|BAZ1B_MOUSE	11074	22.2	0.0083	K	IMSPNNNKLH(S)FHIPK	K	ADP-Ribosyl-EThcD (KRDES) (DEKRS)	0.8509	ETHCD
Chromobox protein homolog 5 OS=Mus musculus GN=Cbx5 PE=1 SV=1	sp|Q61686|CBX5_MOUSE	4802	54.27	8.1e-06	R	KSSFSNSADDIK(S)KK	K	ADP-Ribosyl-EThcD (KRDES) (DEKRS)	0.8471	ETHCD
DDB1- and CUL4-associated factor 13 OS=Mus musculus GN=Dcaf13 PE=2 SV=2	sp|Q6PAC3|DCA13_MOUSE	10983	35.71	0.00045	R	HLPK(S)IYSQIQEQR	V	ADP-Ribosyl-EThcD (KRDES) (DEKRS)	0.8446	ETHCD
WD repeat-containing protein 46 OS=Mus musculus GN=Wdr46 PE=2 SV=1	sp|Q9Z0H1|WDR46_MOUSE	4012	42.22	0.00015	K	(S)AHIAQK(S)R	F	2 ADP-Ribosyl-EThcD (KRDES) (DEKRS)	0.8442	ETHCD
Isoform 2 of Tyrosine-protein kinase BAZ1B OS=Mus musculus GN=Baz1b	sp|Q9Z277-2|BAZ1B_MOUSE	9721	30.99	0.0012	K	RDS(S)SLSSPLNPK	L	ADP-Ribosyl-EThcD (KRDES) (DEKRS)	0.843	ETHCD
Histone H1.4 OS=Mus musculus GN=Hist1h1e PE=1 SV=2	sp|P43274|H14_MOUSE	10330	47.17	0.0012	K	(S)LVSKGTLVQTK	G	ADP-Ribosyl-EThcD (KRDES) (DEKRS)	0.8426	ETHCD
Histone H1.2 OS=Mus musculus GN=Hist1h1c PE=1 SV=2	sp|P15864|H12_MOUSE	3108	23.13	0.0068	K	KVK(S)A(S)KAVKPK	A	2 ADP-Ribosyl-EThcD (KRDES) (DEKRS)	0.8426	ETHCD
SNW domain-containing protein 1 OS=Mus musculus GN=Snw1 PE=1 SV=1	tr|A0A0B4J1E2|A0A0B4J1E2_MOUSE	10283	27.82	0.0036	R	FVPDKEF(S)GSDR	K	ADP-Ribosyl-EThcD (KRDES) (DEKRS)	0.8411	ETHCD
Isoform 2 of E3 ubiquitin-protein ligase UHRF1 OS=Mus musculus GN=Uhrf1	sp|Q8VDF2-2|UHRF1_MOUSE	5410	54.67	9.1e-06	K	SKQK(S)TGPTLSSPR	A	ADP-Ribosyl-EThcD (KRDES) (DEKRS)	0.8358	ETHCD
Protein Rbm15 OS=Mus musculus GN=Rbm15 PE=1 SV=1	tr|Q0VBL3|Q0VBL3_MOUSE	5260	32.8	0.0013	R	SLHLDK(S)SSR	G	ADP-Ribosyl-EThcD (KRDES) (DEKRS)	0.8345	ETHCD
U3 small nucleolar ribonucleoprotein protein MPP10 OS=Mus musculus GN=Mphosph10 PE=1 SV=2	sp|Q810V0|MPP10_MOUSE	10410	40.86	0.00015	K	DKPLK(S)SQAFFSK	L	ADP-Ribosyl-EThcD (KRDES) (DEKRS)	0.8344	ETHCD
High mobility group protein B2 OS=Mus musculus GN=Hmgb2 PE=1 SV=3	sp|P30681|HMGB2_MOUSE	6393	29.63	0.0022	K	FEDLAK(S)DKAR	Y	ADP-Ribosyl-EThcD (KRDES) (DEKRS)	0.8327	ETHCD
Chromodomain-helicase-DNA-binding protein 1-like OS=Mus musculus GN=Chd1l PE=1 SV=1	sp|Q9CXF7|CHD1L_MOUSE	13195	37.72	0.00046	R	HSQPAS(S)SSAPLVP	-	ADP-Ribosyl-EThcD (KRDES) (DEKRS)	0.8326	ETHCD
RNA cytidine acetyltransferase OS=Mus musculus GN=Nat10 PE=1 SV=1	sp|Q8K224|NAT10_MOUSE	7316	48.36	7.4e-05	K	AGQNASIVSLK(S)DKK	R	ADP-Ribosyl-EThcD (KRDES) (DEKRS)	0.8318	ETHCD
Exosc10 protein OS=Mus musculus GN=Exosc10 PE=1 SV=1	tr|Q8K366|Q8K366_MOUSE	9843	27.96	0.0024	K	SMSFAVGK(S)DR	G	ADP-Ribosyl-EThcD (KRDES) (DEKRS)	0.8311	ETHCD
Poly [ADP-ribose] polymerase OS=Mus musculus GN=Parp1 PE=1 SV=1	tr|Q921K2|Q921K2_MOUSE	3307	53.17	0.0008	K	GAVKEEGVNK(S)EK	R	ADP-Ribosyl-EThcD (KRDES) (DEKRS)	0.8278	ETHCD
Translation machinery-associated protein 16 OS=Mus musculus GN=Tma16 PE=1 SV=1	sp|Q9CR02|TMA16_MOUSE	4996	22.86	0.035	K	VIHPY(S)RK	A	ADP-Ribosyl-EThcD (KRDES) (DEKRS)	0.8262	ETHCD
Isoform 2 of Tyrosine-protein kinase BAZ1B OS=Mus musculus GN=Baz1b	sp|Q9Z277-2|BAZ1B_MOUSE	11067	21.22	0.01	K	IMSPNNNKLH(S)FHIPK	K	ADP-Ribosyl-EThcD (KRDES) (DEKRS)	0.8248	ETHCD
Origin recognition complex subunit 1 OS=Mus musculus GN=Orc1 PE=1 SV=2	sp|Q9Z1N2|ORC1_MOUSE	8358	24.52	0.038	R	KVAAL(S)GDAR	R	ADP-Ribosyl-EThcD (KRDES) (DEKRS)	0.8244	ETHCD
ATP-dependent RNA helicase DDX18 OS=Mus musculus GN=Ddx18 PE=1 SV=1	tr|B2RUM8|B2RUM8_MOUSE	4489	25.62	0.021	K	KVEK(S)KIFK	H	ADP-Ribosyl-EThcD (KRDES) (DEKRS)	0.8233	ETHCD
Histone H1.4 OS=Mus musculus GN=Hist1h1e PE=1 SV=2	sp|P43274|H14_MOUSE	13558	25.72	0.0039	R	IKLGLK(S)LVSK	G	ADP-Ribosyl-EThcD (KRDES) (DEKRS)	0.8218	ETHCD
Nucleolar protein 16 OS=Mus musculus GN=Nop16 PE=1 SV=1	tr|D3Z7M5|D3Z7M5_MOUSE	4783	32.71	0.00086	R	HAWDHTK(S)VR	Q	ADP-Ribosyl-EThcD (KRDES) (DEKRS)	0.8159	ETHCD
ELK3 member of ETS oncogene family isoform CRA_a OS=Mus musculus GN=Elk3 PE=1 SV=1	tr|G3UVX2|G3UVX2_MOUSE	6370	27.54	0.0026	R	HGLSSLK(S)ASR	N	ADP-Ribosyl-EThcD (KRDES) (DEKRS)	0.8097	ETHCD
Histone H2B type 1-C/E/G OS=Mus musculus GN=Hist1h2bc PE=1 SV=3	sp|Q6ZWY9|H2B1C_MOUSE	3838	32.23	0.00095	M	PEPAK(S)APAPKK	G	ADP-Ribosyl-EThcD (KRDES) (DEKRS)	0.8058	ETHCD
Nucleolar RNA helicase 2 OS=Mus musculus GN=Ddx21 PE=1 SV=3	sp|Q9JIK5|DDX21_MOUSE	4336	47.63	3.4e-05	K	KGPSEDDVDPPK(S)RK	A	ADP-Ribosyl-EThcD (KRDES) (DEKRS)	0.8024	ETHCD
Uncharacterized protein C11orf98 homolog OS=Mus musculus PE=1 SV=1	sp|Q9D937|CK098_MOUSE	7916	42.28	0.00055	K	AAMEVEAPSK(S)TR	T	ADP-Ribosyl-EThcD (KRDES) (DEKRS)	0.8018	ETHCD
Chromobox protein homolog 5 OS=Mus musculus GN=Cbx5 PE=1 SV=1	sp|Q61686|CBX5_MOUSE	7282	37.17	0.00033	K	SSFSNSADDIK(S)K	K	ADP-Ribosyl-EThcD (KRDES) (DEKRS)	0.8005	ETHCD
PEST proteolytic signal-containing nuclear protein OS=Mus musculus GN=Pcnp PE=1 SV=1	tr|D3YWA4|D3YWA4_MOUSE	6671	39.06	0.00022	R	NIK(S)HLGNVHDQDN	-	ADP-Ribosyl-EThcD (KRDES) (DEKRS)	0.7992	ETHCD
Probable ATP-dependent RNA helicase DDX27 OS=Mus musculus GN=Ddx27 PE=1 SV=3	sp|Q921N6|DDX27_MOUSE	8432	23.25	0.0066	R	AGPSFEERKQ(S)GLPR	Q	ADP-Ribosyl-EThcD (KRDES) (DEKRS)	0.7947	ETHCD
DEAD (Asp-Glu-Ala-Asp) box polypeptide 5 OS=Mus musculus GN=Ddx5 PE=1 SV=1	tr|Q8BTS0|Q8BTS0_MOUSE	12427	20.1	0.014	K	LLQLVEDRG(S)GR	S	ADP-Ribosyl-EThcD (KRDES) (DEKRS)	0.7945	ETHCD
Treacle protein OS=Mus musculus GN=Tcof1 PE=1 SV=1	tr|H3BL37|H3BL37_MOUSE	11821	27.31	0.01	K	TVVHLL(S)GK	S	ADP-Ribosyl-EThcD (KRDES) (DEKRS)	0.7914	ETHCD
Lysine-specific demethylase 2B OS=Mus musculus GN=Kdm2b PE=1 SV=2	tr|D3YVU4|D3YVU4_MOUSE	5822	28.98	0.0019	R	KYEKPQEL(S)GR	K	ADP-Ribosyl-EThcD (KRDES) (DEKRS)	0.7908	ETHCD
Heterogeneous nuclear ribonucleoprotein U isoform CRA_b OS=Mus musculus GN=Gm28062 PE=4 SV=1	tr|G3XA10|G3XA10_MOUSE	23712	39.02	0.00089	K	(S)SGPTSLFAVTVAPPGAR	Q	ADP-Ribosyl-EThcD (KRDES) (DEKRS)	0.7873	ETHCD
MYB binding protein (P160) 1a isoform CRA_b OS=Mus musculus GN=Mybbp1a PE=1 SV=1	tr|Q3U2W2|Q3U2W2_MOUSE	5192	28.17	0.013	R	MLGVQRPK(S)EKK	N	ADP-Ribosyl-EThcD (KRDES) (DEKRS)	0.7853	ETHCD
Isoform Beta of DNA ligase 3 OS=Mus musculus GN=Lig3	sp|P97386-2|DNLI3_MOUSE	9604	22.16	0.0083	K	LAVK(S)SPVKVGMK	R	ADP-Ribosyl-EThcD (KRDES) (DEKRS)	0.7794	ETHCD
Ribonuclease H2 subunit B OS=Mus musculus GN=Rnaseh2b PE=1 SV=2	sp|Q80ZV0|RNH2B_MOUSE	11271	26.19	0.0035	R	VQSSAYF(S)GGQVSR	D	ADP-Ribosyl-EThcD (KRDES) (DEKRS)	0.779	ETHCD
DNA topoisomerase 2-alpha OS=Mus musculus GN=Top2a PE=1 SV=2	sp|Q01320|TOP2A_MOUSE	4795	55.6	0.00012	R	AAPKGTK(S)DSALSAR	V	ADP-Ribosyl-EThcD (KRDES) (DEKRS)	0.7768	ETHCD
RNA cytidine acetyltransferase OS=Mus musculus GN=Nat10 PE=1 SV=1	sp|Q8K224|NAT10_MOUSE	6170	52.48	0.00012	K	AGQNASIVSLK(S)DKKR	K	ADP-Ribosyl-EThcD (KRDES) (DEKRS)	0.7755	ETHCD
Uncharacterized protein C11orf98 homolog OS=Mus musculus PE=1 SV=1	sp|Q9D937|CK098_MOUSE	5842	30	0.002	K	AA(M)EVEAPSK(S)TR	T	ADP-Ribosyl-EThcD (KRDES) (DEKRS); Oxidation (M)	0.7725	ETHCD
Isoform 2 of Zinc finger protein Pegasus OS=Mus musculus GN=Ikzf5	sp|Q8BU00-2|IKZF5_MOUSE	4397	33.17	0.0026	K	KT(S)NLGYSRR	A	ADP-Ribosyl-EThcD (KRDES) (DEKRS)	0.7666	ETHCD
Exosc10 protein OS=Mus musculus GN=Exosc10 PE=1 SV=1	tr|Q8K366|Q8K366_MOUSE	7250	36.04	0.00046	K	S(M)SFAVGK(S)DR	G	ADP-Ribosyl-EThcD (KRDES) (DEKRS); Oxidation (M)	0.766	ETHCD
Heterogeneous nuclear ribonucleoprotein A1 OS=Mus musculus GN=Hnrnpa1 PE=1 SV=1	tr|Q5EBP8|Q5EBP8_MOUSE	10674	55.54	6.2e-06	R	(S)SGPYGGGGQYFAKPR	N	ADP-Ribosyl-EThcD (KRDES) (DEKRS)	0.7601	ETHCD
Non-canonical poly(A) RNA polymerase PAPD5 (Fragment) OS=Mus musculus GN=Papd5 PE=1 SV=1	tr|F6UPY1|F6UPY1_MOUSE	2969	34.6	0.00057	K	QHQGK(S)NTQYYHGK	K	ADP-Ribosyl-EThcD (KRDES) (DEKRS)	0.7539	ETHCD
SWI/SNF-related matrix-associated actin-dependent regulator of chromatin subfamily A member 5 OS=Mus musculus GN=Smarca5 PE=1 SV=1	sp|Q91ZW3|SMCA5_MOUSE	9997	21.56	0.012	R	VKKDEKQNLL(S)VGDYR	H	ADP-Ribosyl-EThcD (KRDES) (DEKRS)	0.7505	ETHCD
RNA binding motif protein X-linked-like-1 OS=Mus musculus GN=Rbmxl1 PE=2 SV=1	sp|Q91VM5|RMXL1_MOUSE	6199	21.61	0.0094	R	SDLYS(S)GRDR	V	ADP-Ribosyl-EThcD (KRDES) (DEKRS)	0.7492	ETHCD
Chromobox protein homolog 6 OS=Mus musculus GN=Cbx6 PE=1 SV=1	tr|Q3UK98|Q3UK98_MOUSE	3501	21.02	0.016	K	LHS(S)AAVHR	L	ADP-Ribosyl-EThcD (KRDES) (DEKRS)	0.7416	ETHCD
Blood vessel epicardial substance OS=Mus musculus GN=Pop1 PE=1 SV=1	tr|Q8K205|Q8K205_MOUSE	2745	66.34	1.2e-06	K	GKPSQSQKQELH(S)GTSR	Q	ADP-Ribosyl-EThcD (KRDES) (DEKRS)	0.7392	ETHCD
Zinc finger protein 37 OS=Mus musculus GN=Zfp37 PE=2 SV=4	sp|P17141|ZFP37_MOUSE	3866	23.17	0.027	K	KLLK(S)SSR	G	ADP-Ribosyl-EThcD (KRDES) (DEKRS)	0.737	ETHCD
RNA binding motif protein X-linked-like-1 OS=Mus musculus GN=Rbmxl1 PE=2 SV=1	sp|Q91VM5|RMXL1_MOUSE	6519	21.4	0.019	R	SDLY(S)SGRDR	V	ADP-Ribosyl-EThcD (KRDES) (DEKRS)	0.7368	ETHCD
High mobility group protein B2 OS=Mus musculus GN=Hmgb2 PE=1 SV=3	sp|P30681|HMGB2_MOUSE	7114	32.19	0.0097	K	SKFEDLAK(S)DK	A	ADP-Ribosyl-EThcD (KRDES) (DEKRS)	0.733	ETHCD
MYB binding protein (P160) 1a isoform CRA_b OS=Mus musculus GN=Mybbp1a PE=1 SV=1	tr|Q3U2W2|Q3U2W2_MOUSE	14475	26.66	0.0072	R	ARLSLV(S)RSPSLLQSGVK	K	ADP-Ribosyl-EThcD (KRDES) (DEKRS)	0.7309	ETHCD
Protein timeless homolog (Fragment) OS=Mus musculus GN=Timeless PE=1 SV=1	tr|H7BX89|H7BX89_MOUSE	9414	28.74	0.0025	K	(S)IGEKDVVFHK	G	ADP-Ribosyl-EThcD (KRDES) (DEKRS)	0.726	ETHCD
WD repeat and HMG-box DNA-binding protein 1 OS=Mus musculus GN=Wdhd1 PE=1 SV=1	tr|A0A0R4J1F8|A0A0R4J1F8_MOUSE	11116	42.41	0.00078	R	SANILDSMNK(S)SR	K	ADP-Ribosyl-EThcD (KRDES) (DEKRS)	0.7213	ETHCD
RNA-binding protein 39 (Fragment) OS=Mus musculus GN=Rbm39 PE=1 SV=1	tr|B7ZD61|B7ZD61_MOUSE	11431	26.15	0.0035	R	YRSPY(S)GPKFNSAIR	G	ADP-Ribosyl-EThcD (KRDES) (DEKRS)	0.7212	ETHCD
Heterogeneous nuclear ribonucleoprotein A1 OS=Mus musculus GN=Hnrnpa1 PE=1 SV=1	tr|Q5EBP8|Q5EBP8_MOUSE	6412	58.23	3.5e-06	R	NQGGYGGSSSSSSYG(S)GR	R	ADP-Ribosyl-EThcD (KRDES) (DEKRS)	0.7124	ETHCD
Kinesin-like protein KIFC1 (Fragment) OS=Mus musculus GN=Kifc1 PE=1 SV=1	tr|G3UXN2|G3UXN2_MOUSE	4970	24.89	0.0051	K	AALVK(S)SSR	V	ADP-Ribosyl-EThcD (KRDES) (DEKRS)	0.7097	ETHCD
Heterogeneous nuclear ribonucleoprotein U isoform CRA_b OS=Mus musculus GN=Gm28062 PE=4 SV=1	tr|G3XA10|G3XA10_MOUSE	18995	45.66	5.2e-05	K	EAAGK(S)SGPTSLFAVTVAPPGAR	Q	ADP-Ribosyl-EThcD (KRDES) (DEKRS)	0.7059	ETHCD
MCG116386 isoform CRA_a OS=Mus musculus GN=Rbm3 PE=1 SV=1	tr|Q545K5|Q545K5_MOUSE	7938	31.1	0.0012	R	SRDY(S)GSQGGYDRYSGGNYR	D	ADP-Ribosyl-EThcD (KRDES) (DEKRS)	0.6979	ETHCD
Histone H1.4 OS=Mus musculus GN=Hist1h1e PE=1 SV=2	sp|P43274|H14_MOUSE	11045	25.04	0.013	R	(S)GVSLAALKK	A	ADP-Ribosyl-EThcD (KRDES) (DEKRS)	0.6955	ETHCD
Protein Mki67 OS=Mus musculus GN=Mki67 PE=1 SV=1	tr|E9PVX6|E9PVX6_MOUSE	4586	25.7	0.0039	R	EGHSPLSK(S)SCASQK	V	ADP-Ribosyl-EThcD (KRDES) (DEKRS)	0.6943	ETHCD
Protein Gm340 OS=Mus musculus GN=Gm340 PE=1 SV=1	tr|F6RGI3|F6RGI3_MOUSE	4362	26.49	0.0053	R	KGPGR(S)CLSSR	K	ADP-Ribosyl-EThcD (KRDES) (DEKRS)	0.687	ETHCD
RNA-binding protein 3 OS=Mus musculus GN=Rbm3 PE=1 SV=1	tr|Q8BG13|Q8BG13_MOUSE	9172	29.38	0.0028	R	SQGGYDRY(S)GGNYRDNYDN	-	ADP-Ribosyl-EThcD (KRDES) (DEKRS)	0.6775	ETHCD
Docking protein 1 OS=Mus musculus GN=Dok1 PE=1 SV=2	sp|P97465|DOK1_MOUSE	9987	27.98	0.0062	R	LEFFDHKG(S)SSR	G	ADP-Ribosyl-EThcD (KRDES) (DEKRS)	0.6747	ETHCD
Coiled-coil domain-containing protein 86 OS=Mus musculus GN=Ccdc86 PE=1 SV=2	sp|Q9JJ89|CCD86_MOUSE	4600	26.25	0.019	K	(S)GRVWKDR	S	ADP-Ribosyl-EThcD (KRDES) (DEKRS)	0.6675	ETHCD
DNA topoisomerase 2-alpha OS=Mus musculus GN=Top2a PE=1 SV=2	sp|Q01320|TOP2A_MOUSE	5293	27	0.0036	K	GTK(S)DSALSAR	V	ADP-Ribosyl-EThcD (KRDES) (DEKRS)	0.6668	ETHCD
UPF0461 protein C5orf24 homolog OS=Mus musculus PE=2 SV=1	sp|Q80X32|CE024_MOUSE	3396	55.83	6.9e-05	R	GRPSGTTK(S)AGYR	T	ADP-Ribosyl-EThcD (KRDES) (DEKRS)	0.6666	ETHCD
U3 small nucleolar ribonucleoprotein protein MPP10 OS=Mus musculus GN=Mphosph10 PE=1 SV=2	sp|Q810V0|MPP10_MOUSE	8159	43.48	8.4e-05	R	KDKPLK(S)SQAFFSK	L	ADP-Ribosyl-EThcD (KRDES) (DEKRS)	0.6621	ETHCD
Histone H2B type 1-C/E/G OS=Mus musculus GN=Hist1h2bc PE=1 SV=3	sp|Q6ZWY9|H2B1C_MOUSE	4383	26.85	0.0077	K	AVTKYTS(S)K	-	ADP-Ribosyl-EThcD (KRDES) (DEKRS)	0.6504	ETHCD
Craniofacial development protein 1 OS=Mus musculus GN=Cfdp1 PE=1 SV=1	sp|O88271|CFDP1_MOUSE	11417	28.37	0.0022	K	RA(S)GMSSLLGK	I	ADP-Ribosyl-EThcD (KRDES) (DEKRS)	0.6432	ETHCD
DNA topoisomerase 2-alpha OS=Mus musculus GN=Top2a PE=1 SV=2	sp|Q01320|TOP2A_MOUSE	4539	22.51	0.0077	R	AAPKGTKSDSAL(S)AR	V	ADP-Ribosyl-EThcD (KRDES) (DEKRS)	0.6406	ETHCD
Heterogeneous nuclear ribonucleoprotein A/B OS=Mus musculus GN=Hnrnpab PE=1 SV=1	tr|Q544Z3|Q544Z3_MOUSE	2512	27.39	0.0027	R	GSGGGQGSTNYGK(S)QRR	G	ADP-Ribosyl-EThcD (KRDES) (DEKRS)	0.6364	ETHCD
Protein polybromo-1 (Fragment) OS=Mus musculus GN=Pbrm1 PE=1 SV=7	tr|D3YYF2|D3YYF2_MOUSE	6386	26.12	0.0048	K	AEIEHHEMTK(S)SLR	I	ADP-Ribosyl-EThcD (KRDES) (DEKRS)	0.6361	ETHCD
Isoform 2 of Heterogeneous nuclear ribonucleoproteins A2/B1 OS=Mus musculus GN=Hnrnpa2b1	sp|O88569-2|ROA2_MOUSE	9696	50.72	2.7e-05	R	(S)GRGGNFGFGDSR	G	ADP-Ribosyl-EThcD (KRDES) (DEKRS)	0.6342	ETHCD
MYB binding protein (P160) 1a isoform CRA_b OS=Mus musculus GN=Mybbp1a PE=1 SV=1	tr|Q3U2W2|Q3U2W2_MOUSE	6877	44.29	0.00013	K	NAKDIPSDTQSPV(S)TKR	K	ADP-Ribosyl-EThcD (KRDES) (DEKRS)	0.6312	ETHCD
Isoform HMG-Y of High mobility group protein HMG-I/HMG-Y OS=Mus musculus GN=Hmga1	sp|P17095-1|HMGA1_MOUSE	4435	44.31	9.1e-05	K	(S)SQPLASKQEK	D	ADP-Ribosyl-EThcD (KRDES) (DEKRS)	0.6267	ETHCD
Protein Scaf11 OS=Mus musculus GN=Scaf11 PE=1 SV=1	tr|E9PZM7|E9PZM7_MOUSE	4640	22.58	0.0076	K	(S)SSFGRNER	D	ADP-Ribosyl-EThcD (KRDES) (DEKRS)	0.6248	ETHCD
E3 ubiquitin-protein ligase TRIP12 OS=Mus musculus GN=Trip12 PE=1 SV=1	tr|A0A087WNZ7|A0A087WNZ7_MOUSE	9465	55.37	6.4e-06	R	HLDQEQQLK(S)AQLPSTSK	A	ADP-Ribosyl-EThcD (KRDES) (DEKRS)	0.6242	ETHCD
PH-interacting protein OS=Mus musculus GN=Phip PE=1 SV=2	sp|Q8VDD9|PHIP_MOUSE	7714	23.03	0.0077	K	MK(S)SVFSK	A	ADP-Ribosyl-EThcD (KRDES) (DEKRS)	0.6191	ETHCD
Heterogeneous nuclear ribonucleoprotein A/B OS=Mus musculus GN=Hnrnpab PE=1 SV=1	tr|Q544Z3|Q544Z3_MOUSE	2624	52.97	1.3e-05	R	GNRGSGGGQGSTNYGK(S)QR	R	ADP-Ribosyl-EThcD (KRDES) (DEKRS)	0.6145	ETHCD
Protein Mki67 OS=Mus musculus GN=Mki67 PE=1 SV=1	tr|E9PVX6|E9PVX6_MOUSE	10592	35.07	0.00079	R	AAEESRETQLLV(S)GR	A	ADP-Ribosyl-EThcD (KRDES) (DEKRS)	0.6143	ETHCD
Histone H1.0 OS=Mus musculus GN=H1f0 PE=2 SV=4	sp|P10922|H10_MOUSE	6038	52.7	4.1e-05	R	LAKGDEPKR(S)VAFK	K	ADP-Ribosyl-EThcD (KRDES) (DEKRS)	0.6139	ETHCD
PH-interacting protein OS=Mus musculus GN=Phip PE=1 SV=2	sp|Q8VDD9|PHIP_MOUSE	6151	35.64	0.00045	K	(M)K(S)SVFSK	A	ADP-Ribosyl-EThcD (KRDES) (DEKRS); Oxidation (M)	0.6122	ETHCD
Poly [ADP-ribose] polymerase OS=Mus musculus GN=Parp1 PE=1 SV=1	tr|Q921K2|Q921K2_MOUSE	2785	68.27	3.1e-06	K	GAVKEEGVNK(S)EKR	M	ADP-Ribosyl-EThcD (KRDES) (DEKRS)	0.6108	ETHCD
Isoform 2 of Hepatoma-derived growth factor-related protein 2 OS=Mus musculus GN=Hdgfrp2	sp|Q3UMU9-2|HDGR2_MOUSE	5689	39.15	0.00066	K	K(S)QLPGSESAR	K	ADP-Ribosyl-EThcD (KRDES) (DEKRS)	0.6085	ETHCD
Chromobox protein homolog 5 OS=Mus musculus GN=Cbx5 PE=1 SV=1	sp|Q61686|CBX5_MOUSE	6064	30.51	0.0016	K	SSFSNSADDIK(S)KK	K	ADP-Ribosyl-EThcD (KRDES) (DEKRS)	0.6039	ETHCD
Histone H2AX OS=Mus musculus GN=H2afx PE=1 SV=2	sp|P27661|H2AX_MOUSE	6180	41.19	0.0015	K	(S)SATVGPKAPAVGKK	A	ADP-Ribosyl-EThcD (KRDES) (DEKRS)	0.6013	ETHCD
E3 ubiquitin-protein ligase TRIP12 OS=Mus musculus GN=Trip12 PE=1 SV=1	tr|A0A087WNZ7|A0A087WNZ7_MOUSE	4139	20.11	0.013	K	LASLRK(S)TK	K	ADP-Ribosyl-EThcD (KRDES) (DEKRS)	0.5993	ETHCD
Flap endonuclease 1 OS=Mus musculus GN=Fen1 PE=1 SV=1	tr|Q91Z50|Q91Z50_MOUSE	15568	30.58	0.0014	R	LDDFFKVTGSL(S)SAKR	K	ADP-Ribosyl-EThcD (KRDES) (DEKRS)	0.5929	ETHCD
Isoform Short of Eukaryotic translation initiation factor 4H OS=Mus musculus GN=Eif4h	sp|Q9WUK2-2|IF4H_MOUSE	6570	33.75	0.00068	R	AYSSFGGGRG(S)R	G	ADP-Ribosyl-EThcD (KRDES) (DEKRS)	0.587	ETHCD
RNA binding motif protein X-linked-like-1 OS=Mus musculus GN=Rbmxl1 PE=2 SV=1	sp|Q91VM5|RMXL1_MOUSE	5199	23.1	0.0068	R	STPSGPVR(S)SSG(M)GGR	T	ADP-Ribosyl-EThcD (KRDES) (DEKRS); Oxidation (M)	0.5765	ETHCD
Histone H2B type 1-M OS=Mus musculus GN=Hist1h2bm PE=1 SV=2	sp|P10854|H2B1M_MOUSE	5227	33.86	0.00067	M	PEPTK(S)APAPK	K	ADP-Ribosyl-EThcD (KRDES) (DEKRS)	0.5614	ETHCD
Isoform Beta of DNA ligase 3 OS=Mus musculus GN=Lig3	sp|P97386-2|DNLI3_MOUSE	5031	39.35	0.0021	K	TTEQKLNSPS(S)R	G	ADP-Ribosyl-EThcD (KRDES) (DEKRS)	0.5585	ETHCD
Isoform 2 of U4/U6 small nuclear ribonucleoprotein Prp31 OS=Mus musculus GN=Prpf31	sp|Q8CCF0-2|PRP31_MOUSE	7224	21.99	0.0087	K	QSVVYGGK(S)TIRDR	S	ADP-Ribosyl-EThcD (KRDES) (DEKRS)	0.5564	ETHCD
E3 ubiquitin-protein ligase TRIP12 OS=Mus musculus GN=Trip12 PE=1 SV=1	tr|A0A087WNZ7|A0A087WNZ7_MOUSE	11084	22.32	0.0081	K	TGG(S)SKFDWAAR	F	ADP-Ribosyl-EThcD (KRDES) (DEKRS)	0.5471	ETHCD
Histone H2B type 1-B OS=Mus musculus GN=Hist1h2bb PE=1 SV=3	sp|Q64475|H2B1B_MOUSE	4819	26.09	0.0036	M	PEPSK(S)APAPK	K	ADP-Ribosyl-EThcD (KRDES) (DEKRS)	0.5424	ETHCD
Heterogeneous nuclear ribonucleoprotein A1 OS=Mus musculus GN=Hnrnpa1 PE=1 SV=1	tr|Q5EBP8|Q5EBP8_MOUSE	6683	52.8	1.1e-05	R	NQGGYGGSSS(S)SSYGSGR	R	ADP-Ribosyl-EThcD (KRDES) (DEKRS)	0.5402	ETHCD
Isoform 2 of Inner centromere protein OS=Mus musculus GN=Incenp	sp|Q9WU62-2|INCE_MOUSE	9712	23.63	0.0071	R	SSVM(K)SFIKR	N	ADP-Ribosyl-EThcD (KRDES) (DEKRS)	0.5398	ETHCD
Isoform 2 of E3 ubiquitin-protein ligase UHRF1 OS=Mus musculus GN=Uhrf1	sp|Q8VDF2-2|UHRF1_MOUSE	4652	22.25	0.0082	K	ALEQGPS(S)SKTGK	S	ADP-Ribosyl-EThcD (KRDES) (DEKRS)	0.5336	ETHCD
MYB binding protein (P160) 1a isoform CRA_b OS=Mus musculus GN=Mybbp1a PE=1 SV=1	tr|Q3U2W2|Q3U2W2_MOUSE	6426	26.27	0.0066	R	MLGVQRPK(S)EK	K	ADP-Ribosyl-EThcD (KRDES) (DEKRS)	0.5335	ETHCD
Isoform 2 of Heterochromatin protein 1-binding protein 3 OS=Mus musculus GN=Hp1bp3	sp|Q3TEA8-2|HP1B3_MOUSE	3803	26.27	0.005	K	TPAK(S)QGKTA(S)MKQR	G	2 ADP-Ribosyl-EThcD (KRDES) (DEKRS)	0.5329	ETHCD
RNA cytidine acetyltransferase OS=Mus musculus GN=Nat10 PE=1 SV=1	sp|Q8K224|NAT10_MOUSE	9383	28.21	0.0023	K	AGQNASIVSLK(S)DK	K	ADP-Ribosyl-EThcD (KRDES) (DEKRS)	0.5268	ETHCD
Heterogeneous nuclear ribonucleoprotein A3 OS=Mus musculus GN=Hnrnpa3 PE=1 SV=1	tr|A2AL12|A2AL12_MOUSE	9902	105.35	1.3e-10	R	(S)SGSPYGGGYGSGGGSGGYGSR	R	ADP-Ribosyl-EThcD (KRDES) (DEKRS)	0.5253	ETHCD
Histone H2B type 1-M OS=Mus musculus GN=Hist1h2bm PE=1 SV=2	sp|P10854|H2B1M_MOUSE	5111	21.03	0.011	M	PEPT(K)SAPAPK	K	ADP-Ribosyl-EThcD (KRDES) (DEKRS)	0.5248	ETHCD
Dual-specificity mitogen-activated protein kinase kinase 4 OS=Mus musculus GN=Map2k4 PE=1 SV=1	tr|M0QWG5|M0QWG5_MOUSE	12275	21.68	0.0093	K	ALKLNFANPPVK(S)TAR	F	ADP-Ribosyl-EThcD (KRDES) (DEKRS)	0.5126	ETHCD
Poly [ADP-ribose] polymerase OS=Mus musculus GN=Parp1 PE=1 SV=1	tr|Q921K2|Q921K2_MOUSE	2693	35.41	0.0017	K	GAVKEEGVNK(S)EKR	M	ADP-Ribosyl-EThcD (KRDES) (DEKRS)	0.5122	ETHCD
Isoform 2 of Zinc finger protein Pegasus OS=Mus musculus GN=Ikzf5	sp|Q8BU00-2|IKZF5_MOUSE	5738	28.73	0.0034	K	KT(S)NLGYSR	R	ADP-Ribosyl-EThcD (KRDES) (DEKRS)	0.4991	ETHCD
Protein Mki67 OS=Mus musculus GN=Mki67 PE=1 SV=1	tr|E9PVX6|E9PVX6_MOUSE	10865	39.56	0.0002	K	ISLASSQAEPVRTPAST(K)	R	ADP-Ribosyl-EThcD (KRDES) (DEKRS)	0.4986	ETHCD
Heterogeneous nuclear ribonucleoprotein A/B OS=Mus musculus GN=Hnrnpab PE=1 SV=1	tr|Q544Z3|Q544Z3_MOUSE	3298	55.89	5.7e-06	R	GSGGGQGSTNYGK(S)QR	R	ADP-Ribosyl-EThcD (KRDES) (DEKRS)	0.4978	ETHCD
Isoform 2 of ATPase family AAA domain-containing protein 5 OS=Mus musculus GN=Atad5	sp|Q4QY64-2|ATAD5_MOUSE	4378	79.69	3.2e-07	R	KTSLTTEKPQ(S)TK	A	ADP-Ribosyl-EThcD (KRDES) (DEKRS)	0.4978	ETHCD
Protein Rpl7a-ps3 OS=Mus musculus GN=Rpl7a-ps3 PE=4 SV=1	tr|A0A140T8L1|A0A140T8L1_MOUSE	10166	46.04	4.8e-05	R	HWGGNVLGPK(S)VAR	I	ADP-Ribosyl-EThcD (KRDES) (DEKRS)	0.497	ETHCD
Anaphase-promoting complex subunit CDC26 OS=Mus musculus GN=Cdc26 PE=1 SV=1	sp|Q99JP4|CDC26_MOUSE	6867	27.01	0.0046	R	IGYKPQLK(S)NNR	T	ADP-Ribosyl-EThcD (KRDES) (DEKRS)	0.496	ETHCD
MCG9889 OS=Mus musculus GN=Gm10709 PE=4 SV=1	tr|D3Z1N9|D3Z1N9_MOUSE	7991	20.07	0.013	R	(S)QRYESLKGVDPK	F	ADP-Ribosyl-EThcD (KRDES) (DEKRS)	0.496	ETHCD
RNA cytidine acetyltransferase OS=Mus musculus GN=Nat10 PE=1 SV=1	sp|Q8K224|NAT10_MOUSE	6165	51.99	1.3e-05	K	AGQNASIVSLK(S)DKKR	K	ADP-Ribosyl-EThcD (KRDES) (DEKRS)	0.495	ETHCD
Isoform 2 of Zinc finger BED domain-containing protein 6 OS=Mus musculus GN=Zbed6	sp|D2EAC2-2|ZBED6_MOUSE	11600	25.16	0.023	R	GRFLIK(S)NIVK	H	ADP-Ribosyl-EThcD (KRDES) (DEKRS)	0.495	ETHCD
RNA binding motif protein X-linked-like-1 OS=Mus musculus GN=Rbmxl1 PE=2 SV=1	sp|Q91VM5|RMXL1_MOUSE	6398	21.61	0.011	R	S(D)LYSSGRDR	V	ADP-Ribosyl-EThcD (KRDES) (DEKRS)	0.4915	ETHCD
Signal recognition particle 14 kDa protein OS=Mus musculus GN=Srp14 PE=1 SV=1	tr|A2AUM6|A2AUM6_MOUSE	11152	53.84	8.9e-06	R	K(S)SVEGLEPAENKCLLR	A	ADP-Ribosyl-EThcD (KRDES) (DEKRS)	0.4898	ETHCD
Exonuclease 1 (Fragment) OS=Mus musculus GN=Exo1 PE=1 SV=4	tr|A0A0A6YWF4|A0A0A6YWF4_MOUSE	10096	35.01	0.0096	K	GLNLPRK(S)CVLK	R	ADP-Ribosyl-EThcD (KRDES) (DEKRS)	0.4898	ETHCD
Chromobox protein homolog 5 OS=Mus musculus GN=Cbx5 PE=1 SV=1	sp|Q61686|CBX5_MOUSE	5783	78.83	4.1e-08	R	KSSFSNSADDIKS(K)	K	ADP-Ribosyl-EThcD (KRDES) (DEKRS)	0.4879	ETHCD
Nucleolar protein 56 (Fragment) OS=Mus musculus GN=Nop56 PE=1 SV=1	tr|A2APD7|A2APD7_MOUSE	11079	39.37	0.0002	R	KFSEEPEVAANFTK(S)STK	K	ADP-Ribosyl-EThcD (KRDES) (DEKRS)	0.4879	ETHCD
Transcriptional repressor CTCF OS=Mus musculus GN=Ctcf PE=1 SV=2	sp|Q61164|CTCF_MOUSE	8157	41.13	0.00097	R	K(S)DLGVHLR	K	ADP-Ribosyl-EThcD (KRDES) (DEKRS)	0.4868	ETHCD
Hematological and neurological expressed 1 protein OS=Mus musculus GN=Hn1 PE=1 SV=3	sp|P97825|HN1_MOUSE	10047	22.11	0.0084	R	RNPPGGK(S)SLVLG	-	ADP-Ribosyl-EThcD (KRDES) (DEKRS)	0.4856	ETHCD
Arginine and glutamate-rich protein 1 OS=Mus musculus GN=Arglu1 PE=1 SV=2	sp|Q3UL36|ARGL1_MOUSE	11491	39.74	0.0014	K	S(R)PKLSFSLK	T	ADP-Ribosyl-EThcD (KRDES) (DEKRS)	0.4854	ETHCD
Ribosomal L1 domain-containing protein 1 OS=Mus musculus GN=Rsl1d1 PE=1 SV=1	sp|Q8BVY0|RL1D1_MOUSE	4348	72.94	1.4e-07	R	KPEASSFSTPRK(S)GK	K	ADP-Ribosyl-EThcD (KRDES) (DEKRS)	0.4838	ETHCD
Lamin-B receptor (Fragment) OS=Mus musculus GN=Lbr PE=1 SV=1	tr|A0A0A6YW01|A0A0A6YW01_MOUSE	4236	36.39	0.0014	K	SG(S)ISSSPSRR	R	ADP-Ribosyl-EThcD (KRDES) (DEKRS)	0.4832	ETHCD
Isoform 2 of Cyclin-dependent kinase 12 OS=Mus musculus GN=Cdk12	sp|Q14AX6-2|CDK12_MOUSE	3850	32.58	0.0023	R	ELK(S)GYKDR	S	ADP-Ribosyl-EThcD (KRDES) (DEKRS)	0.4797	ETHCD
Histone H1.1 OS=Mus musculus GN=Hist1h1a PE=1 SV=2	sp|P43275|H11_MOUSE	3679	21.98	0.019	K	LNKKAE(S)KAITTK	V	ADP-Ribosyl-EThcD (KRDES) (DEKRS)	0.4785	ETHCD
ATP-dependent RNA helicase DDX3X OS=Mus musculus GN=Ddx3x PE=1 SV=1	tr|Q3TQX5|Q3TQX5_MOUSE	7183	31.55	0.0011	R	GK(S)SFFGDRGSGSR	G	ADP-Ribosyl-EThcD (KRDES) (DEKRS)	0.4782	ETHCD
Poly [ADP-ribose] polymerase OS=Mus musculus GN=Parp1 PE=1 SV=1	tr|Q921K2|Q921K2_MOUSE	1002	51.23	7.8e-05	K	SKGAVKEEGVNK(S)EKR	M	ADP-Ribosyl-EThcD (KRDES) (DEKRS)	0.4768	ETHCD
Isoform 2 of Zinc finger protein 62 OS=Mus musculus GN=Zfp62	sp|Q8C827-2|ZFP62_MOUSE	7950	26.04	0.0036	R	GKQPYNCECGK(S)FNYR	S	ADP-Ribosyl-EThcD (KRDES) (DEKRS)	0.4765	ETHCD
Heterogeneous nuclear ribonucleoprotein A/B OS=Mus musculus GN=Hnrnpab PE=1 SV=1	tr|Q544Z3|Q544Z3_MOUSE	7051	25.28	0.0056	K	VAQPKEVYQQQQYGSGG(R)GNR	N	ADP-Ribosyl-EThcD (KRDES) (DEKRS)	0.473	ETHCD
Chromodomain-helicase-DNA-binding protein 2 OS=Mus musculus GN=Chd2 PE=1 SV=1	sp|E9PZM4|CHD2_MOUSE	5808	28.42	0.0022	R	SG(S)YRPNNMSR	K	ADP-Ribosyl-EThcD (KRDES) (DEKRS)	0.4706	ETHCD
General transcription factor IIE subunit 2 (Fragment) OS=Mus musculus GN=Gtf2e2 PE=1 SV=1	tr|A0A087WSE8|A0A087WSE8_MOUSE	14247	32.59	0.0014	K	ALSG(S)SGYKFGVLAK	I	ADP-Ribosyl-EThcD (KRDES) (DEKRS)	0.461	ETHCD
DNA topoisomerase 1 OS=Mus musculus GN=Top1 PE=1 SV=2	sp|Q04750|TOP1_MOUSE	11096	32.21	0.00095	R	APPKTFEK(S)MMNLQSK	I	ADP-Ribosyl-EThcD (KRDES) (DEKRS)	0.4609	ETHCD
HN1-like protein OS=Mus musculus GN=Hn1l PE=1 SV=1	tr|Q3TM10|Q3TM10_MOUSE	13291	40.1	0.00017	R	SHNKVLNPPGGK(S)SLSFY	-	ADP-Ribosyl-EThcD (KRDES) (DEKRS)	0.4584	ETHCD
Isoform 2 of Tyrosine-protein kinase BAZ1B OS=Mus musculus GN=Baz1b	sp|Q9Z277-2|BAZ1B_MOUSE	8042	28.75	0.002	K	DHSNLPDDDYCPRS(K)	K	ADP-Ribosyl-EThcD (KRDES) (DEKRS)	0.4565	ETHCD
Heterogeneous nuclear ribonucleoprotein A/B OS=Mus musculus GN=Hnrnpab PE=1 SV=1	tr|Q544Z3|Q544Z3_MOUSE	7740	20.14	0.013	K	EVYQQQQYG(S)GGR	G	ADP-Ribosyl-EThcD (KRDES) (DEKRS)	0.453	ETHCD
Isoform 2 of Histone-lysine N-methyltransferase NSD2 OS=Mus musculus GN=Whsc1	sp|Q8BVE8-2|NSD2_MOUSE	8722	20.7	0.044	K	TEKPFPESLKS(K)	G	ADP-Ribosyl-EThcD (KRDES) (DEKRS)	0.4518	ETHCD
Polyhomeotic-like 2 (Drosophila) (Fragment) OS=Mus musculus GN=Phc2 PE=1 SV=1	tr|B1ASA3|B1ASA3_MOUSE	7600	20.76	0.016	R	VGLFHSDR(S)KLQK	A	ADP-Ribosyl-EThcD (KRDES) (DEKRS)	0.4483	ETHCD
Nuclear speckle splicing regulatory protein 1 OS=Mus musculus GN=Nsrp1 PE=1 SV=1	sp|Q5NCR9|NSRP1_MOUSE	10908	28.11	0.0034	R	HLLNQAVGEEAAPK(S)SFR	E	ADP-Ribosyl-EThcD (KRDES) (DEKRS)	0.4437	ETHCD
Heterogeneous nuclear ribonucleoprotein A/B OS=Mus musculus GN=Hnrnpab PE=1 SV=1	tr|Q544Z3|Q544Z3_MOUSE	2551	24.59	0.0049	R	NRGNRG(S)GGGQGSTNYGK	S	ADP-Ribosyl-EThcD (KRDES) (DEKRS)	0.4386	ETHCD
Heterogeneous nuclear ribonucleoprotein U isoform CRA_b OS=Mus musculus GN=Gm28062 PE=4 SV=1	tr|G3XA10|G3XA10_MOUSE	15523	20.12	0.015	R	GAGKEAAGK(S)SGPTSLFAVTVAPPGAR	Q	ADP-Ribosyl-EThcD (KRDES) (DEKRS)	0.4325	ETHCD
Isoform 2 of Zinc finger protein 62 OS=Mus musculus GN=Zfp62	sp|Q8C827-2|ZFP62_MOUSE	5724	20.42	0.018	K	ILKEGK(S)SIR	E	ADP-Ribosyl-EThcD (KRDES) (DEKRS)	0.4286	ETHCD
Protein FAM76B OS=Mus musculus GN=Fam76b PE=1 SV=1	sp|Q80XP8|FA76B_MOUSE	8026	35.75	0.00053	K	GKKFDK(S)GSVLTSP	-	ADP-Ribosyl-EThcD (KRDES) (DEKRS)	0.4258	ETHCD
E3 ubiquitin-protein ligase TRIP12 OS=Mus musculus GN=Trip12 PE=1 SV=1	tr|A0A087WNZ7|A0A087WNZ7_MOUSE	15301	21.19	0.011	K	SPTTTQSPKS(S)FLASLNPK	T	ADP-Ribosyl-EThcD (KRDES) (DEKRS)	0.4233	ETHCD
Isoform Short of Dual specificity protein kinase CLK1 OS=Mus musculus GN=Clk1	sp|P22518-2|CLK1_MOUSE	2084	26.68	0.0031	R	YQ(M)HSSK(S)SGR	S	ADP-Ribosyl-EThcD (KRDES) (DEKRS); Oxidation (M)	0.4207	ETHCD
Isoform 2 of Tyrosine-protein kinase BAZ1B OS=Mus musculus GN=Baz1b	sp|Q9Z277-2|BAZ1B_MOUSE	5448	24.99	0.0045	R	KDHSNLPDDDYCPR(S)KK	A	ADP-Ribosyl-EThcD (KRDES) (DEKRS)	0.4195	ETHCD
Histone H1.0 OS=Mus musculus GN=H1f0 PE=2 SV=4	sp|P10922|H10_MOUSE	4977	31.81	0.0012	R	LAKGDEPKR(S)VAFKK	T	ADP-Ribosyl-EThcD (KRDES) (DEKRS)	0.4141	ETHCD
Heterogeneous nuclear ribonucleoprotein A1 OS=Mus musculus GN=Hnrnpa1 PE=1 SV=1	tr|Q5EBP8|Q5EBP8_MOUSE	10647	24.76	0.0048	K	GGNFGGRS(S)GPYGGGGQYFAKPR	N	ADP-Ribosyl-EThcD (KRDES) (DEKRS)	0.4111	ETHCD
Sororin OS=Mus musculus GN=Cdca5 PE=1 SV=1	sp|Q9CPY3|CDCA5_MOUSE	2516	22.79	0.0073	R	TSLTKPSKS(S)KR	K	ADP-Ribosyl-EThcD (KRDES) (DEKRS)	0.4077	ETHCD
Origin recognition complex subunit 1 OS=Mus musculus GN=Orc1 PE=1 SV=2	sp|Q9Z1N2|ORC1_MOUSE	7023	40.88	0.00015	R	WSKK(S)SCDSLDYQK	T	ADP-Ribosyl-EThcD (KRDES) (DEKRS)	0.4053	ETHCD
Heterogeneous nuclear ribonucleoprotein A3 OS=Mus musculus GN=Hnrnpa3 PE=1 SV=1	tr|A2AL12|A2AL12_MOUSE	9657	23.09	0.0068	R	SSGSPYGGGYG(S)GGGSGGYGSR	R	ADP-Ribosyl-EThcD (KRDES) (DEKRS)	0.4036	ETHCD
RNA binding motif protein X-linked-like-1 OS=Mus musculus GN=Rbmxl1 PE=2 SV=1	sp|Q91VM5|RMXL1_MOUSE	8895	41.79	0.00023	K	AIKVEQATKPSFE(S)GR	R	ADP-Ribosyl-EThcD (KRDES) (DEKRS)	0.3972	ETHCD
Kinesin-like protein OS=Mus musculus GN=Kif2c PE=1 SV=1	tr|Q3TTL2|Q3TTL2_MOUSE	5337	40.44	0.0013	R	RK(S)CIVKEMEK	M	ADP-Ribosyl-EThcD (KRDES) (DEKRS)	0.3965	ETHCD
Replication factor C subunit 1 OS=Mus musculus GN=Rfc1 PE=1 SV=2	tr|G3UWX1|G3UWX1_MOUSE	1009	25.41	0.0041	K	GRASEDAKQPCK(S)AHR	K	ADP-Ribosyl-EThcD (KRDES) (DEKRS)	0.3962	ETHCD
Blood vessel epicardial substance OS=Mus musculus GN=Pop1 PE=1 SV=1	tr|Q8K205|Q8K205_MOUSE	6099	34.34	0.0016	K	ERKHAKKM(R)	N	ADP-Ribosyl-EThcD (KRDES) (DEKRS)	0.3946	ETHCD
Isoform 2 of Something about silencing protein 10 OS=Mus musculus GN=Utp3	sp|Q9JI13-2|SAS10_MOUSE	6618	50.36	1.9e-05	R	KKLYYDTDYGSK(S)R	G	ADP-Ribosyl-EThcD (KRDES) (DEKRS)	0.3844	ETHCD
E3 ubiquitin-protein ligase TRIP12 OS=Mus musculus GN=Trip12 PE=1 SV=1	tr|A0A087WNZ7|A0A087WNZ7_MOUSE	8334	31.58	0.0011	K	RHLDQEQQLK(S)AQLPSTSK	A	ADP-Ribosyl-EThcD (KRDES) (DEKRS)	0.3758	ETHCD
Flap endonuclease 1 OS=Mus musculus GN=Fen1 PE=1 SV=1	tr|Q91Z50|Q91Z50_MOUSE	5059	23.37	0.007	K	VTGSLSSA(K)R	K	ADP-Ribosyl-EThcD (KRDES) (DEKRS)	0.3754	ETHCD
FSHD Region Gene 1 protein OS=Mus musculus GN=Frg1 PE=1 SV=1	tr|Q78P92|Q78P92_MOUSE	6350	21.81	0.009	K	(S)TKLVLKGTK	A	ADP-Ribosyl-EThcD (KRDES) (DEKRS)	0.3743	ETHCD
Poly [ADP-ribose] polymerase OS=Mus musculus GN=Parp1 PE=1 SV=1	tr|Q921K2|Q921K2_MOUSE	2679	45.71	0.00029	K	GAVKEEGVNKS(E)KR	M	ADP-Ribosyl-EThcD (KRDES) (DEKRS)	0.3711	ETHCD
Chromodomain-helicase-DNA-binding protein 1-like OS=Mus musculus GN=Chd1l PE=1 SV=1	sp|Q9CXF7|CHD1L_MOUSE	10266	21.87	0.0089	K	ARHSQPA(S)SSSAPLVP	-	ADP-Ribosyl-EThcD (KRDES) (DEKRS)	0.3658	ETHCD
MAP7 domain-containing protein 1 OS=Mus musculus GN=Map7d1 PE=1 SV=1	sp|A2AJI0|MA7D1_MOUSE	11426	31.09	0.0039	R	LSK(S)SATLWNSPSR	N	ADP-Ribosyl-EThcD (KRDES) (DEKRS)	0.3578	ETHCD
Pre-mRNA-splicing factor ATP-dependent RNA helicase DHX15 OS=Mus musculus GN=Dhx15 PE=1 SV=1	tr|A0A0G2JG10|A0A0G2JG10_MOUSE	9616	26.99	0.0029	R	HRLDLGEDYPSG(K)	K	ADP-Ribosyl-EThcD (KRDES) (DEKRS)	0.3565	ETHCD
DNA polymerase delta subunit 3 OS=Mus musculus GN=Pold3 PE=1 SV=1	tr|A0A140LHY7|A0A140LHY7_MOUSE	3985	27.09	0.0097	K	LAAPPAQKK(S)SR	K	ADP-Ribosyl-EThcD (KRDES) (DEKRS)	0.3565	ETHCD
Nucleolar RNA helicase 2 OS=Mus musculus GN=Ddx21 PE=1 SV=3	sp|Q9JIK5|DDX21_MOUSE	5386	27.24	0.0028	K	KGPSEDDVDPPK(S)R	K	ADP-Ribosyl-EThcD (KRDES) (DEKRS)	0.3561	ETHCD
Ribosomal L1 domain-containing protein 1 OS=Mus musculus GN=Rsl1d1 PE=1 SV=1	sp|Q8BVY0|RL1D1_MOUSE	4357	28.31	0.0022	R	KPEASSFSTPRKSG(K)	K	ADP-Ribosyl-EThcD (KRDES) (DEKRS)	0.3544	ETHCD
Endonuclease 8-like 3 OS=Mus musculus GN=Neil3 PE=1 SV=1	sp|Q8K203|NEIL3_MOUSE	16744	27.21	0.0035	R	KTAFGNTTLVLTDLSNK(S)SALAR	K	ADP-Ribosyl-EThcD (KRDES) (DEKRS)	0.3538	ETHCD
Isoform 2 of Tyrosine-protein kinase BAZ1B OS=Mus musculus GN=Baz1b	sp|Q9Z277-2|BAZ1B_MOUSE	6704	33.79	0.00068	K	DHSNLPDDDYCPR(S)KK	A	ADP-Ribosyl-EThcD (KRDES) (DEKRS)	0.3532	ETHCD
Isoform 2 of Something about silencing protein 10 OS=Mus musculus GN=Utp3	sp|Q9JI13-2|SAS10_MOUSE	8310	20.03	0.013	K	KLYYDTDYGSK(S)R	G	ADP-Ribosyl-EThcD (KRDES) (DEKRS)	0.3524	ETHCD
Protein FAM64A (Fragment) OS=Mus musculus GN=Fam64a PE=1 SV=1	tr|Q5RIU1|Q5RIU1_MOUSE	8478	41.74	0.00026	R	SAK(S)ALGAMSQR	I	ADP-Ribosyl-EThcD (KRDES) (DEKRS)	0.3333	ETHCD
Mis18-binding protein 1 OS=Mus musculus GN=Mis18bp1 PE=1 SV=1	sp|Q80WQ8|M18BP_MOUSE	11976	22.28	0.013	K	KYGK(S)NGGLVWGNIR	K	ADP-Ribosyl-EThcD (KRDES) (DEKRS)	0.3327	ETHCD
Origin recognition complex subunit 1 OS=Mus musculus GN=Orc1 PE=1 SV=2	sp|Q9Z1N2|ORC1_MOUSE	10364	28.56	0.0021	R	VKNGQTQPFCAK(S)SVVLR	A	ADP-Ribosyl-EThcD (KRDES) (DEKRS)	0.331	ETHCD
Lupus La protein homolog OS=Mus musculus GN=Ssb PE=1 SV=1	tr|Q564E6|Q564E6_MOUSE	8454	20.99	0.011	K	ITDDQQESLNKWKS(K)	G	ADP-Ribosyl-EThcD (KRDES) (DEKRS)	0.3227	ETHCD
Targeting protein for Xklp2 OS=Mus musculus GN=Tpx2 PE=1 SV=1	sp|A2APB8|TPX2_MOUSE	6542	24.21	0.0054	R	NKKDESLLPSKSVN(K)	I	ADP-Ribosyl-EThcD (KRDES) (DEKRS)	0.3154	ETHCD
SNW domain-containing protein 1 OS=Mus musculus GN=Snw1 PE=1 SV=1	tr|A0A0B4J1E2|A0A0B4J1E2_MOUSE	6879	22.44	0.011	R	AQVER(K)MAQK	E	ADP-Ribosyl-EThcD (KRDES) (DEKRS)	0.3143	ETHCD
Protein Mki67 OS=Mus musculus GN=Mki67 PE=1 SV=1	tr|E9PVX6|E9PVX6_MOUSE	9569	25.39	0.0042	R	NTLKEPVGDSINVEEVKKST(K)	Q	ADP-Ribosyl-EThcD (KRDES) (DEKRS)	0.3135	ETHCD
RNA binding motif protein X-linked-like-1 OS=Mus musculus GN=Rbmxl1 PE=2 SV=1	sp|Q91VM5|RMXL1_MOUSE	5672	23.61	0.018	K	RSTPSGPVRS(S)SGMGGR	T	ADP-Ribosyl-EThcD (KRDES) (DEKRS)	0.3127	ETHCD
Protein Mki67 OS=Mus musculus GN=Mki67 PE=1 SV=1	tr|E9PVX6|E9PVX6_MOUSE	8017	40.76	0.00091	K	RR(S)GASEANLIVAK	S	ADP-Ribosyl-EThcD (KRDES) (DEKRS)	0.3078	ETHCD
MCG116386 isoform CRA_a OS=Mus musculus GN=Rbm3 PE=1 SV=1	tr|Q545K5|Q545K5_MOUSE	8952	31.91	0.001	R	SRDYSGSQGGYDRY(S)GGNYRDNYDN	-	ADP-Ribosyl-EThcD (KRDES) (DEKRS)	0.2945	ETHCD
Lysine-specific histone demethylase 1B (Fragment) OS=Mus musculus GN=Kdm1b PE=1 SV=1	tr|D3Z353|D3Z353_MOUSE	15660	20.81	0.011	R	SNLELSPDNLPLR(S)SGR	Q	ADP-Ribosyl-EThcD (KRDES) (DEKRS)	0.2888	ETHCD
Histone H2B type 1-C/E/G OS=Mus musculus GN=Hist1h2bc PE=1 SV=3	sp|Q6ZWY9|H2B1C_MOUSE	6059	21.56	0.0095	K	HAVSEGTKAVTKYTSS(K)	-	ADP-Ribosyl-EThcD (KRDES) (DEKRS)	0.2835	ETHCD
WD repeat-containing protein 46 OS=Mus musculus GN=Wdr46 PE=2 SV=1	sp|Q9Z0H1|WDR46_MOUSE	3352	32.91	0.00089	R	SK(S)AHIAQK(S)R	F	2 ADP-Ribosyl-EThcD (KRDES) (DEKRS)	0.2804	ETHCD
Lupus La protein homolog OS=Mus musculus GN=Ssb PE=1 SV=1	tr|Q564E6|Q564E6_MOUSE	7680	43.23	8.8e-05	K	KITDDQQESLNKWKS(K)	G	ADP-Ribosyl-EThcD (KRDES) (DEKRS)	0.2787	ETHCD
MCG116386 isoform CRA_a OS=Mus musculus GN=Rbm3 PE=1 SV=1	tr|Q545K5|Q545K5_MOUSE	8959	23.77	0.0059	R	SRDYSGSQGGYDRYSGGNY(R)DNYDN	-	ADP-Ribosyl-EThcD (KRDES) (DEKRS)	0.2757	ETHCD
U2 small nuclear ribonucleoprotein auxiliary factor (U2AF) 1 related sequence 1 OS=Mus musculus GN=Zrsr1 PE=1 SV=1	tr|Q793C9|Q793C9_MOUSE	2981	23.69	0.006	R	KDHHEEYYSKS(R)	S	ADP-Ribosyl-EThcD (KRDES) (DEKRS)	0.2725	ETHCD
Kinesin-like protein KIFC1 (Fragment) OS=Mus musculus GN=Kifc1 PE=1 SV=1	tr|G3UXN2|G3UXN2_MOUSE	7472	24.47	0.006	K	SSSRVPL(S)ASR	L	ADP-Ribosyl-EThcD (KRDES) (DEKRS)	0.2709	ETHCD
Blood vessel epicardial substance OS=Mus musculus GN=Pop1 PE=1 SV=1	tr|Q8K205|Q8K205_MOUSE	19307	34.08	0.00064	K	SSN(S)LVFQTLPR	H	ADP-Ribosyl-EThcD (KRDES) (DEKRS)	0.2636	ETHCD
Pre-mRNA-splicing factor ATP-dependent RNA helicase DHX15 OS=Mus musculus GN=Dhx15 PE=1 SV=1	tr|A0A0G2JG10|A0A0G2JG10_MOUSE	6628	30.73	0.0013	R	HRLDLGEDYPSGK(K)R	A	ADP-Ribosyl-EThcD (KRDES) (DEKRS)	0.2608	ETHCD
Ribosomal L1 domain-containing protein 1 OS=Mus musculus GN=Rsl1d1 PE=1 SV=1	sp|Q8BVY0|RL1D1_MOUSE	9467	33.23	0.00077	K	KATSLLTQSGLASSAPA(K)SPGAQKK	K	ADP-Ribosyl-EThcD (KRDES) (DEKRS)	0.2467	ETHCD
Isoform 2 of Bcl-2-associated transcription factor 1 OS=Mus musculus GN=Bclaf1	sp|Q8K019-2|BCLF1_MOUSE	6741	29.83	0.0023	K	RPKEEEWDPEYTPKSK(K)	Y	ADP-Ribosyl-EThcD (KRDES) (DEKRS)	0.2466	ETHCD
Chromobox protein homolog 5 OS=Mus musculus GN=Cbx5 PE=1 SV=1	sp|Q61686|CBX5_MOUSE	4814	32.32	0.00093	R	KSSFSNSADDIKSK(K)	K	ADP-Ribosyl-EThcD (KRDES) (DEKRS)	0.2396	ETHCD
Nucleolar RNA helicase 2 OS=Mus musculus GN=Ddx21 PE=1 SV=3	sp|Q9JIK5|DDX21_MOUSE	4341	29.38	0.0018	K	KGPSEDDVDPPKSR(K)	A	ADP-Ribosyl-EThcD (KRDES) (DEKRS)	0.2387	ETHCD
Ribosomal L1 domain-containing protein 1 OS=Mus musculus GN=Rsl1d1 PE=1 SV=1	sp|Q8BVY0|RL1D1_MOUSE	8138	25.49	0.0041	K	DVQEFRKPEASSFSTPRKSG(K)	K	ADP-Ribosyl-EThcD (KRDES) (DEKRS)	0.2368	ETHCD
Nucleolar RNA helicase 2 OS=Mus musculus GN=Ddx21 PE=1 SV=3	sp|Q9JIK5|DDX21_MOUSE	3726	37.78	0.00029	K	TNKKGPSEDDVDPPKSR(K)	A	ADP-Ribosyl-EThcD (KRDES) (DEKRS)	0.2165	ETHCD
Poly [ADP-ribose] polymerase OS=Mus musculus GN=Parp1 PE=1 SV=1	tr|Q921K2|Q921K2_MOUSE	1007	30.23	0.0025	K	SKGAVKEEGVNKSEK(R)	M	ADP-Ribosyl-EThcD (KRDES) (DEKRS)	0.1996	ETHCD
Histone H2B type 1-C/E/G OS=Mus musculus GN=Hist1h2bc PE=1 SV=3	sp|Q6ZWY9|H2B1C_MOUSE	6078	21.54	0.0095	K	HAVSEGTKAVTKYTSS(K)	-	ADP-Ribosyl-EThcD (KRDES) (DEKRS)	0.1962	ETHCD
Ribosomal L1 domain-containing protein 1 OS=Mus musculus GN=Rsl1d1 PE=1 SV=1	sp|Q8BVY0|RL1D1_MOUSE	11043	23.55	0.0075	K	KATSLLTQSGLASSAPAK(S)PGAQK	K	ADP-Ribosyl-EThcD (KRDES) (DEKRS)	0.1841	ETHCD
Protein Mki67 OS=Mus musculus GN=Mki67 PE=1 SV=1	tr|E9PVX6|E9PVX6_MOUSE	9453	22.31	0.0081	R	KSEPQPDRAAEESRETQLLV(S)GR	A	ADP-Ribosyl-EThcD (KRDES) (DEKRS)	0.1827	ETHCD
Poly [ADP-ribose] polymerase OS=Mus musculus GN=Parp1 PE=1 SV=1	tr|Q921K2|Q921K2_MOUSE	3885	30.58	0.0014	K	SAAPSK(K)(S)KGAVKEEGVNK	S	2 ADP-Ribosyl-EThcD (KRDES) (DEKRS)	0.1663	ETHCD
RNA binding motif protein X-linked-like-1 OS=Mus musculus GN=Rbmxl1 PE=2 SV=1	sp|Q91VM5|RMXL1_MOUSE	8301	31.72	0.0011	R	DGYGGSRDSYSSSRS(D)LYSSGRDR	V	ADP-Ribosyl-EThcD (KRDES) (DEKRS)	0.1628	ETHCD
Zinc finger protein ZFAT OS=Mus musculus GN=Zfat PE=4 SV=1	tr|E0CX30|E0CX30_MOUSE	11392	22.07	0.0085	R	RGYQEYAIQQTPYEQPMKSS(R)	L	ADP-Ribosyl-EThcD (KRDES) (DEKRS)	0.1518	ETHCD
Poly [ADP-ribose] polymerase OS=Mus musculus GN=Parp1 PE=1 SV=1	tr|Q921K2|Q921K2_MOUSE	4127	25.57	0.004	K	(S)KGAVKEEGVNKSE(K)	R	2 ADP-Ribosyl-EThcD (KRDES) (DEKRS)		ETHCD
Poly [ADP-ribose] polymerase OS=Mus musculus GN=Parp1 PE=1 SV=1	tr|Q921K2|Q921K2_MOUSE	4115	37.51	0.0003	K	(S)KGAVKEEGVNKSE(K)	R	2 ADP-Ribosyl-EThcD (KRDES) (DEKRS)		ETHCD
DNA repair protein XRCC1 OS=Mus musculus GN=Xrcc1 PE=1 SV=2	sp|Q60596|XRCC1_MOUSE	15431	23.58	0.015	R	INKTSSASTSDPAGP(S)YAAATLQASSAASSASPVPK	V	ADP-Ribosyl-EThcD (KRDES) (DEKRS)	0.1264	ETHCD
Heterogeneous nuclear ribonucleoprotein A0 OS=Mus musculus GN=Hnrnpa0 PE=1 SV=1	sp|Q9CX86|ROA0_MOUSE	6723	88.82	4.7e-09	K	(S)GGGGGGGGSWGGR	S	ADP-Ribosyl-HCD (KRDES) (DEKRS)	1	HCD
Heterogeneous nuclear ribonucleoprotein A0 OS=Mus musculus GN=Hnrnpa0 PE=1 SV=1	sp|Q9CX86|ROA0_MOUSE	6700	113.45	3.1e-11	K	(S)GGGGGGGGSWGGR	S	ADP-Ribosyl-HCD (KRDES) (DEKRS)	1	HCD
Histone H3.2 OS=Mus musculus GN=Hist1h3b PE=1 SV=2	sp|P84228|H32_MOUSE	3467	61.13	3.4e-06	K	(S)APATGGVKKPHR	Y	ADP-Ribosyl-HCD (KRDES) (DEKRS)	1	HCD
Heterogeneous nuclear ribonucleoprotein A/B OS=Mus musculus GN=Hnrnpab PE=1 SV=1	tr|Q544Z3|Q544Z3_MOUSE	7732	37.62	0.00031	K	(E)VYQQQQYGSGGR	G	ADP-Ribosyl-HCD (KRDES) (DEKRS)	1	HCD
Heterogeneous nuclear ribonucleoprotein A/B OS=Mus musculus GN=Hnrnpab PE=1 SV=1	tr|Q544Z3|Q544Z3_MOUSE	7741	43.64	8.1e-05	K	(E)VYQQQQYGSGGR	G	ADP-Ribosyl-HCD (KRDES) (DEKRS)	1	HCD
Protein Mki67 OS=Mus musculus GN=Mki67 PE=1 SV=1	tr|E9PVX6|E9PVX6_MOUSE	11662	49.57	0.0025	R	(E)TQLLVSGR	A	ADP-Ribosyl-HCD (KRDES) (DEKRS)	1	HCD
Replication factor C subunit 1 OS=Mus musculus GN=Rfc1 PE=1 SV=2	tr|G3UWX1|G3UWX1_MOUSE	4794	29.15	0.006	K	KTKV(S)PTK	R	ADP-Ribosyl-HCD (KRDES) (DEKRS)	1	HCD
40S ribosomal protein S3a OS=Mus musculus GN=Rps3a1 PE=1 SV=1	tr|Q564F3|Q564F3_MOUSE	4265	35.59	0.00049	K	T(S)YAQHQQVR	Q	ADP-Ribosyl-HCD (KRDES) (DEKRS)	1	HCD
40S ribosomal protein S3a OS=Mus musculus GN=Rps3a1 PE=1 SV=1	tr|Q564F3|Q564F3_MOUSE	4255	70.24	6.5e-07	K	T(S)YAQHQQVR	Q	ADP-Ribosyl-HCD (KRDES) (DEKRS)	1	HCD
MCG113697 OS=Mus musculus GN=Sarnp PE=1 SV=1	tr|B2RXM7|B2RXM7_MOUSE	9456	41.04	0.0071	K	IT(S)GIPQTER	M	ADP-Ribosyl-HCD (KRDES) (DEKRS)	1	HCD
Histone-lysine N-methyltransferase EHMT1 OS=Mus musculus GN=Ehmt1 PE=1 SV=1	tr|A0A0H2UH19|A0A0H2UH19_MOUSE	5345	47.32	0.0044	K	(S)QTAAAVSR	K	ADP-Ribosyl-HCD (KRDES) (DEKRS)	1	HCD
Histone-lysine N-methyltransferase EHMT1 OS=Mus musculus GN=Ehmt1 PE=1 SV=1	tr|A0A0H2UH19|A0A0H2UH19_MOUSE	11482	28.78	0.0038	K	(S)ILGLHAASK	D	ADP-Ribosyl-HCD (KRDES) (DEKRS)	1	HCD
Probable ATP-dependent RNA helicase DDX46 OS=Mus musculus GN=Ddx46 PE=1 SV=1	tr|F8WHR6|F8WHR6_MOUSE	6552	27.22	0.0035	R	SRSKEKAEGGDS(S)K	E	ADP-Ribosyl-HCD (KRDES) (DEKRS)	1	HCD
Piezo-type mechanosensitive ion channel component 1 (Fragment) OS=Mus musculus GN=Piezo1 PE=1 SV=1	tr|F6PYU5|F6PYU5_MOUSE	10170	40.55	0.0015	R	WLRAFT(K)	H	ADP-Ribosyl-HCD (KRDES) (DEKRS)	1	HCD
RNA demethylase ALKBH5 OS=Mus musculus GN=Alkbh5 PE=1 SV=2	sp|Q3TSG4|ALKB5_MOUSE	10174	52.97	0.00022	R	(S)VLLPTHR	R	ADP-Ribosyl-HCD (KRDES) (DEKRS)	1	HCD
Pre-mRNA-splicing factor CWC25 homolog OS=Mus musculus GN=Cwc25 PE=2 SV=2	sp|Q9DBF7|CWC25_MOUSE	9322	20.45	0.012	K	(S)WHPQTLR	N	ADP-Ribosyl-HCD (KRDES) (DEKRS)	1	HCD
Nucleolar protein 12 OS=Mus musculus GN=Nol12 PE=1 SV=1	sp|Q8BG17|NOL12_MOUSE	8366	22.67	0.012	R	(E)YLTGFHKR	K	ADP-Ribosyl-HCD (KRDES) (DEKRS)	1	HCD
Protein FAM64A (Fragment) OS=Mus musculus GN=Fam64a PE=1 SV=1	tr|Q5RIU1|Q5RIU1_MOUSE	8891	50.76	0.00026	K	(S)ALGAMSQR	I	ADP-Ribosyl-HCD (KRDES) (DEKRS)	0.9999	HCD
Isoform 2 of E3 ubiquitin-protein ligase UHRF1 OS=Mus musculus GN=Uhrf1	sp|Q8VDF2-2|UHRF1_MOUSE	9202	50.66	0.00018	K	(S)TGPTLSSPR	A	ADP-Ribosyl-HCD (KRDES) (DEKRS)	0.9998	HCD
Protein SPT2 homolog OS=Mus musculus GN=Spty2d1 PE=2 SV=1	sp|Q68FG3|SPT2_MOUSE	4543	72.33	1e-06	R	(K)LASNSHLSGR	T	ADP-Ribosyl-HCD (KRDES) (DEKRS)	0.9995	HCD
Protein Mki67 OS=Mus musculus GN=Mki67 PE=1 SV=1	tr|E9PVX6|E9PVX6_MOUSE	8187	37.5	0.00068	K	L(D)FTGNSSGHK	R	ADP-Ribosyl-HCD (KRDES) (DEKRS)	0.9994	HCD
Protein Mki67 OS=Mus musculus GN=Mki67 PE=1 SV=1	tr|E9PVX6|E9PVX6_MOUSE	4218	35.46	0.0022	K	(S)GNLPAKR	A	ADP-Ribosyl-HCD (KRDES) (DEKRS)	0.9993	HCD
Nucleolar GTP-binding protein 2 OS=Mus musculus GN=Gnl2 PE=1 SV=2	sp|Q99LH1|NOG2_MOUSE	12915	48.01	4.9e-05	K	VI(K)PLQYQSTVASGTVAR	V	ADP-Ribosyl-HCD (KRDES) (DEKRS)	0.999	HCD
Cold-inducible RNA-binding protein OS=Mus musculus GN=Cirbp PE=1 SV=1	sp|P60824|CIRBP_MOUSE	6939	45.08	7.9e-05	R	(S)QGGSYGYR	S	ADP-Ribosyl-HCD (KRDES) (DEKRS)	0.999	HCD
40S ribosomal protein S3a OS=Mus musculus GN=Rps3a1 PE=1 SV=1	tr|Q564F3|Q564F3_MOUSE	3379	87.01	1.7e-08	R	(K)TSYAQHQQVR	Q	ADP-Ribosyl-HCD (KRDES) (DEKRS)	0.9988	HCD
Histone H2B type 1-H OS=Mus musculus GN=Hist1h2bh PE=1 SV=3	sp|Q64478|H2B1H_MOUSE	5020	54.59	1.2e-05	M	P(E)PAKSAPAPK	K	ADP-Ribosyl-HCD (KRDES) (DEKRS)	0.9985	HCD
Active regulator of SIRT1 OS=Mus musculus GN=Rps19bp1 PE=1 SV=1	sp|Q8C6B9|AROS_MOUSE	5887	60.13	2.3e-06	K	G(K)APKSALAEYQKR	Q	ADP-Ribosyl-HCD (KRDES) (DEKRS)	0.9985	HCD
Isoform 3 of Heterogeneous nuclear ribonucleoproteins A2/B1 OS=Mus musculus GN=Hnrnpa2b1	sp|O88569-3|ROA2_MOUSE	5256	38.32	0.0029	K	(S)GNFGGSR	N	ADP-Ribosyl-HCD (KRDES) (DEKRS)	0.9985	HCD
Prelamin-A/C OS=Mus musculus GN=Lmna PE=1 SV=2	sp|P48678|LMNA_MOUSE	9622	66.75	1.8e-06	R	(S)GAQASSTPLSPTR	I	ADP-Ribosyl-HCD (KRDES) (DEKRS)	0.9984	HCD
Polymerase delta-interacting protein 3 OS=Mus musculus GN=Poldip3 PE=1 SV=1	tr|Q3UDD3|Q3UDD3_MOUSE	8359	38.48	0.0038	R	Q(K)IGLSDAR	L	ADP-Ribosyl-HCD (KRDES) (DEKRS)	0.9983	HCD
ATP-dependent RNA helicase DDX50 OS=Mus musculus GN=Ddx50 PE=2 SV=1	sp|Q99MJ9|DDX50_MOUSE	6778	43.16	0.0012	R	(S)GWSGGR	S	ADP-Ribosyl-HCD (KRDES) (DEKRS)	0.9982	HCD
Lamin-B receptor (Fragment) OS=Mus musculus GN=Lbr PE=1 SV=1	tr|A0A0A6YW01|A0A0A6YW01_MOUSE	5435	76.75	3e-06	K	(S)GSISSSPSR	R	ADP-Ribosyl-HCD (KRDES) (DEKRS)	0.9981	HCD
Protein Mki67 OS=Mus musculus GN=Mki67 PE=1 SV=1	tr|E9PVX6|E9PVX6_MOUSE	9798	41.24	0.0012	K	(S)LGTHSPAVLK	T	ADP-Ribosyl-HCD (KRDES) (DEKRS)	0.998	HCD
Isoform 2 of Spindlin-1 OS=Mus musculus GN=Spin1	sp|Q61142-2|SPIN1_MOUSE	6866	47.74	4.6e-05	R	T(S)VGPSKPVSQPR	R	ADP-Ribosyl-HCD (KRDES) (DEKRS)	0.998	HCD
Protein Wiz (Fragment) OS=Mus musculus GN=Wiz PE=1 SV=1	tr|F6ZBR8|F6ZBR8_MOUSE	12084	47.66	0.0006	K	VL(S)TGGPGSSLEAR	S	ADP-Ribosyl-HCD (KRDES) (DEKRS)	0.9976	HCD
Periphilin 1 isoform CRA_b OS=Mus musculus GN=Pphln1 PE=1 SV=1	tr|G3UWD4|G3UWD4_MOUSE	8517	44.82	0.00027	K	(S)FYSSHYSR	D	ADP-Ribosyl-HCD (KRDES) (DEKRS)	0.9956	HCD
DNA topoisomerase 2-alpha OS=Mus musculus GN=Top2a PE=1 SV=2	sp|Q01320|TOP2A_MOUSE	4793	57.81	3.8e-06	R	AAP(K)GTKSDSALSAR	V	ADP-Ribosyl-HCD (KRDES) (DEKRS)	0.9955	HCD
RNA-binding protein 28 OS=Mus musculus GN=Rbm28 PE=1 SV=4	sp|Q8CGC6|RBM28_MOUSE	7705	39.74	0.00019	K	(K)QQLASSVQAPK	R	ADP-Ribosyl-HCD (KRDES) (DEKRS)	0.9953	HCD
Nucleolar protein 7 OS=Mus musculus GN=Nol7 PE=1 SV=1	sp|Q9D7Z3|NOL7_MOUSE	8519	42.98	0.00024	K	HFIH(S)CLYGSDSKR	T	ADP-Ribosyl-HCD (KRDES) (DEKRS)	0.9951	HCD
Origin recognition complex subunit 1 OS=Mus musculus GN=Orc1 PE=1 SV=2	sp|Q9Z1N2|ORC1_MOUSE	10365	46.36	7.4e-05	R	V(K)NGQTQPFCAKSSVVLR	A	ADP-Ribosyl-HCD (KRDES) (DEKRS)	0.9949	HCD
Probable ATP-dependent RNA helicase DDX27 OS=Mus musculus GN=Ddx27 PE=1 SV=3	sp|Q921N6|DDX27_MOUSE	4959	41.54	0.0065	R	(K)QSGLPR	Q	ADP-Ribosyl-HCD (KRDES) (DEKRS)	0.9946	HCD
Protein Mki67 OS=Mus musculus GN=Mki67 PE=1 SV=1	tr|E9PVX6|E9PVX6_MOUSE	4225	29.56	0.0031	K	(S)GNLPAKR	A	ADP-Ribosyl-HCD (KRDES) (DEKRS)	0.9945	HCD
Active regulator of SIRT1 OS=Mus musculus GN=Rps19bp1 PE=1 SV=1	sp|Q8C6B9|AROS_MOUSE	8196	31.53	0.0055	K	(S)ALAEYQK	R	ADP-Ribosyl-HCD (KRDES) (DEKRS)	0.9943	HCD
Zinc finger protein 37 OS=Mus musculus GN=Zfp37 PE=2 SV=4	sp|P17141|ZFP37_MOUSE	3863	37.85	0.016	K	(K)LLKSSSR	G	ADP-Ribosyl-HCD (KRDES) (DEKRS)	0.9939	HCD
MCG113697 OS=Mus musculus GN=Sarnp PE=1 SV=1	tr|B2RXM7|B2RXM7_MOUSE	9437	32.91	0.0039	K	IT(S)GIPQTER	M	ADP-Ribosyl-HCD (KRDES) (DEKRS)	0.9937	HCD
Isoform 2 of Zinc finger protein Pegasus OS=Mus musculus GN=Ikzf5	sp|Q8BU00-2|IKZF5_MOUSE	5736	52.44	3.4e-05	K	(K)TSNLGYSR	R	ADP-Ribosyl-HCD (KRDES) (DEKRS)	0.9932	HCD
RNA polymerase-associated protein RTF1 homolog OS=Mus musculus GN=Rtf1 PE=1 SV=1	sp|A2AQ19|RTF1_MOUSE	8844	35.45	0.0005	R	(S)LNLEDYKKR	R	ADP-Ribosyl-HCD (KRDES) (DEKRS)	0.9929	HCD
DNA ligase OS=Mus musculus GN=Lig3 PE=1 SV=1	tr|B1AT03|B1AT03_MOUSE	11795	26.54	0.011	K	GA(S)FITSTNPR	K	ADP-Ribosyl-HCD (KRDES) (DEKRS)	0.9924	HCD
Isoform 2 of Histone-lysine N-methyltransferase NSD2 OS=Mus musculus GN=Whsc1	sp|Q8BVE8-2|NSD2_MOUSE	8562	58.77	3.1e-06	K	AI(E)AASSLKSQAATK	N	ADP-Ribosyl-HCD (KRDES) (DEKRS)	0.9923	HCD
Nucleolin OS=Mus musculus GN=Ncl PE=1 SV=2	sp|P09405|NUCL_MOUSE	4779	36.89	0.0063	K	(K)VVVSQTK	K	ADP-Ribosyl-HCD (KRDES) (DEKRS)	0.9911	HCD
Periphilin 1 isoform CRA_b OS=Mus musculus GN=Pphln1 PE=1 SV=1	tr|G3UWD4|G3UWD4_MOUSE	8524	39.6	0.00086	K	(S)FYSSHYSR	D	ADP-Ribosyl-HCD (KRDES) (DEKRS)	0.9898	HCD
MCG116386 isoform CRA_a OS=Mus musculus GN=Rbm3 PE=1 SV=1	tr|Q545K5|Q545K5_MOUSE	7070	65.63	1.6e-05	R	(D)YSGSQGGYDR	Y	ADP-Ribosyl-HCD (KRDES) (DEKRS)	0.9895	HCD
PCNA-associated factor OS=Mus musculus GN=Paf PE=1 SV=1	sp|Q9CQX4|PAF15_MOUSE	4279	37.17	0.0012	R	(K)AVASQAPR	K	ADP-Ribosyl-HCD (KRDES) (DEKRS)	0.9895	HCD
Histone-lysine N-methyltransferase EHMT1 OS=Mus musculus GN=Ehmt1 PE=1 SV=1	tr|A0A0H2UH19|A0A0H2UH19_MOUSE	8217	30.66	0.0013	K	(S)ILGLHAASKDHR	E	ADP-Ribosyl-HCD (KRDES) (DEKRS)	0.9892	HCD
Heterogeneous nuclear ribonucleoprotein U OS=Mus musculus GN=Hnrnpu PE=1 SV=1	sp|Q8VEK3|HNRPU_MOUSE	3823	49.47	0.00037	K	(S)GKNQFNR	G	ADP-Ribosyl-HCD (KRDES) (DEKRS)	0.9891	HCD
Lupus La protein homolog OS=Mus musculus GN=Ssb PE=1 SV=1	tr|Q564E6|Q564E6_MOUSE	8132	57.85	3.8e-06	R	F(K)GSHVFTAAR	R	ADP-Ribosyl-HCD (KRDES) (DEKRS)	0.9891	HCD
Transcriptional repressor p66 alpha OS=Mus musculus GN=Gatad2a PE=1 SV=2	sp|Q8CHY6|P66A_MOUSE	21359	24.82	0.0052	K	TPL(S)TGGTLAFVSPSLAVHK	T	ADP-Ribosyl-HCD (KRDES) (DEKRS)	0.9891	HCD
Probable ATP-dependent RNA helicase DDX27 OS=Mus musculus GN=Ddx27 PE=1 SV=3	sp|Q921N6|DDX27_MOUSE	4925	33.58	0.043	R	(K)QSGLPR	Q	ADP-Ribosyl-HCD (KRDES) (DEKRS)	0.989	HCD
Histone H1.4 OS=Mus musculus GN=Hist1h1e PE=1 SV=2	sp|P43274|H14_MOUSE	11046	31.05	0.014	R	(S)GVSLAALKK	A	ADP-Ribosyl-HCD (KRDES) (DEKRS)	0.9885	HCD
Replication factor C subunit 1 OS=Mus musculus GN=Rfc1 PE=1 SV=2	tr|G3UWX1|G3UWX1_MOUSE	10737	35.67	0.0012	K	L(S)LSYKPGK	V	ADP-Ribosyl-HCD (KRDES) (DEKRS)	0.9879	HCD
Activity-dependent neuroprotector homeobox protein OS=Mus musculus GN=Adnp PE=1 SV=2	sp|Q9Z103|ADNP_MOUSE	10360	41.93	0.00033	K	(S)VGQSYGVGQSVR	L	ADP-Ribosyl-HCD (KRDES) (DEKRS)	0.9859	HCD
Histone H2B type 2-B OS=Mus musculus GN=Hist2h2bb PE=1 SV=3	sp|Q64525|H2B2B_MOUSE	5741	46.56	0.00022	M	P(D)PAKSAPAPK	K	ADP-Ribosyl-HCD (KRDES) (DEKRS)	0.9836	HCD
RRP15-like protein OS=Mus musculus GN=Rrp15 PE=1 SV=2	sp|Q9CYX7|RRP15_MOUSE	14444	59.91	2.4e-06	K	L(M)(S)TVSKKDFISVLR	G	ADP-Ribosyl-HCD (KRDES) (DEKRS); Oxidation (M)	0.983	HCD
Isoform 2 of Hepatoma-derived growth factor-related protein 2 OS=Mus musculus GN=Hdgfrp2	sp|Q3UMU9-2|HDGR2_MOUSE	7179	27.61	0.0073	K	(S)QLPGSESAR	K	ADP-Ribosyl-HCD (KRDES) (DEKRS)	0.9826	HCD
60S ribosomal protein L5 OS=Mus musculus GN=Rpl5 PE=1 SV=1	tr|Q58EU6|Q58EU6_MOUSE	7603	34.34	0.022	K	(K)ASFLR	A	ADP-Ribosyl-HCD (KRDES) (DEKRS)	0.9826	HCD
DNA topoisomerase 1 OS=Mus musculus GN=Top1 PE=1 SV=2	sp|Q04750|TOP1_MOUSE	11097	51.4	1.5e-05	R	APP(K)TFEKSMMNLQSK	I	ADP-Ribosyl-HCD (KRDES) (DEKRS)	0.9812	HCD
Leydig cell tumor 10 kDa protein homolog OS=Mus musculus GN=D8Ertd738e PE=3 SV=1	sp|Q8R1F0|L10K_MOUSE	13099	40.45	0.023	K	(S)LEVGIR	K	ADP-Ribosyl-HCD (KRDES) (DEKRS)	0.9808	HCD
Protein Mki67 OS=Mus musculus GN=Mki67 PE=1 SV=1	tr|E9PVX6|E9PVX6_MOUSE	10258	28.78	0.011	R	(S)FVYAK	G	ADP-Ribosyl-HCD (KRDES) (DEKRS)	0.9771	HCD
Histone H2B type 1-M OS=Mus musculus GN=Hist1h2bm PE=1 SV=2	sp|P10854|H2B1M_MOUSE	5228	46.56	5.4e-05	M	P(E)PTKSAPAPK	K	ADP-Ribosyl-HCD (KRDES) (DEKRS)	0.9764	HCD
Lupus La protein homolog OS=Mus musculus GN=Ssb PE=1 SV=1	tr|Q564E6|Q564E6_MOUSE	7725	55.34	1.4e-05	R	F(K)GSHVFTAAR	R	ADP-Ribosyl-HCD (KRDES) (DEKRS)	0.9741	HCD
Polymerase delta-interacting protein 3 OS=Mus musculus GN=Poldip3 PE=1 SV=1	tr|Q3UDD3|Q3UDD3_MOUSE	8354	23.72	0.028	R	Q(K)IGLSDAR	L	ADP-Ribosyl-HCD (KRDES) (DEKRS)	0.9731	HCD
Histone H1.4 OS=Mus musculus GN=Hist1h1e PE=1 SV=2	sp|P43274|H14_MOUSE	10331	38.53	0.00024	K	(S)LVSKGTLVQTK	G	ADP-Ribosyl-HCD (KRDES) (DEKRS)	0.9702	HCD
RNA binding motif protein X-linked-like-1 OS=Mus musculus GN=Rbmxl1 PE=2 SV=1	sp|Q91VM5|RMXL1_MOUSE	6600	24.05	0.049	R	(S)TPSGPVR	S	ADP-Ribosyl-HCD (KRDES) (DEKRS)	0.9696	HCD
Isoform 2 of Histone-lysine N-methyltransferase NSD2 OS=Mus musculus GN=Whsc1	sp|Q8BVE8-2|NSD2_MOUSE	8574	53.9	8.8e-06	K	AI(E)AASSLKSQAATK	N	ADP-Ribosyl-HCD (KRDES) (DEKRS)	0.9695	HCD
RRP15-like protein OS=Mus musculus GN=Rrp15 PE=1 SV=2	sp|Q9CYX7|RRP15_MOUSE	16224	44.85	6.2e-05	K	LM(S)TVSKKDFISVLR	G	ADP-Ribosyl-HCD (KRDES) (DEKRS)	0.9694	HCD
G patch domain-containing protein 11 OS=Mus musculus GN=Gpatch11 PE=1 SV=1	tr|A0A0R4J215|A0A0R4J215_MOUSE	5247	29.9	0.0016	K	(S)GIGHESSLKR	K	ADP-Ribosyl-HCD (KRDES) (DEKRS)	0.9687	HCD
General transcription factor IIE subunit 2 OS=Mus musculus GN=Gtf2e2 PE=1 SV=2	sp|Q9D902|T2EB_MOUSE	14248	41.16	0.00014	K	AL(S)GSSGYKFGVLAK	I	ADP-Ribosyl-HCD (KRDES) (DEKRS)	0.9681	HCD
Isoform 3 of Heterogeneous nuclear ribonucleoproteins A2/B1 OS=Mus musculus GN=Hnrnpa2b1	sp|O88569-3|ROA2_MOUSE	10566	23.84	0.0089	R	N(M)GGPYGGGNYGPGG(S)GGSGGYGGR	S	ADP-Ribosyl-HCD (KRDES) (DEKRS); Oxidation (M)	0.9678	HCD
Replication factor C subunit 1 OS=Mus musculus GN=Rfc1 PE=1 SV=2	tr|G3UWX1|G3UWX1_MOUSE	6665	24.36	0.032	R	(S)YLNREGPK	A	ADP-Ribosyl-HCD (KRDES) (DEKRS)	0.9677	HCD
ATP-dependent RNA helicase DDX18 OS=Mus musculus GN=Ddx18 PE=1 SV=1	tr|B2RUM8|B2RUM8_MOUSE	4490	39.37	0.00041	K	(K)VEKSKIFK	H	ADP-Ribosyl-HCD (KRDES) (DEKRS)	0.9677	HCD
Isoform 2 of Histone H2B type 1-P OS=Mus musculus GN=Hist1h2bp	sp|Q8CGP2-2|H2B1P_MOUSE	8416	40.79	0.00015	M	P(E)PVKSVPAPK	K	ADP-Ribosyl-HCD (KRDES) (DEKRS)	0.9673	HCD
Histone H2B type 1-H OS=Mus musculus GN=Hist1h2bh PE=1 SV=3	sp|Q64478|H2B1H_MOUSE	2791	43.57	8.2e-05	M	P(E)PAKSAPAPKKGSK	K	ADP-Ribosyl-HCD (KRDES) (DEKRS)	0.9668	HCD
Histone H1.4 OS=Mus musculus GN=Hist1h1e PE=1 SV=2	sp|P43274|H14_MOUSE	13559	33.09	0.0013	R	I(K)LGLKSLVSK	G	ADP-Ribosyl-HCD (KRDES) (DEKRS)	0.9666	HCD
Isoform 2 of E3 ubiquitin-protein ligase UHRF1 OS=Mus musculus GN=Uhrf1	sp|Q8VDF2-2|UHRF1_MOUSE	6779	59.29	7.9e-06	K	Q(K)STGPTLSSPR	A	ADP-Ribosyl-HCD (KRDES) (DEKRS)	0.9643	HCD
RNA polymerase-associated protein RTF1 homolog OS=Mus musculus GN=Rtf1 PE=1 SV=1	sp|A2AQ19|RTF1_MOUSE	10529	25.15	0.0044	R	(S)LNLEDYKK	R	ADP-Ribosyl-HCD (KRDES) (DEKRS)	0.9631	HCD
Isoform 2 of Zinc finger BED domain-containing protein 6 OS=Mus musculus GN=Zbed6	sp|D2EAC2-2|ZBED6_MOUSE	11601	30.63	0.0062	R	GRFLIKSNIV(K)	H	ADP-Ribosyl-HCD (KRDES) (DEKRS)	0.9627	HCD
MCG113697 OS=Mus musculus GN=Sarnp PE=1 SV=1	tr|B2RXM7|B2RXM7_MOUSE	9529	48.93	2.6e-05	K	(K)VVKITSGIPQTER	M	ADP-Ribosyl-HCD (KRDES) (DEKRS)	0.9608	HCD
DNA ligase OS=Mus musculus GN=Lig3 PE=1 SV=1	tr|B1AT03|B1AT03_MOUSE	5032	40.49	0.0016	K	TT(E)QKLNSPSSR	G	ADP-Ribosyl-HCD (KRDES) (DEKRS)	0.9604	HCD
DNA topoisomerase 2-alpha OS=Mus musculus GN=Top2a PE=1 SV=2	sp|Q01320|TOP2A_MOUSE	5286	57.97	5.3e-05	K	GT(K)SDSALSAR	V	ADP-Ribosyl-HCD (KRDES) (DEKRS)	0.9593	HCD
DNA ligase OS=Mus musculus GN=Lig3 PE=1 SV=1	tr|B1AT03|B1AT03_MOUSE	14714	37.79	0.00029	K	LTTTGQVT(S)PVKGASFITSTNPR	K	ADP-Ribosyl-HCD (KRDES) (DEKRS)	0.9573	HCD
PEST proteolytic signal-containing nuclear protein OS=Mus musculus GN=Pcnp PE=1 SV=1	tr|D3YWA4|D3YWA4_MOUSE	7429	27	0.026	R	(K)ASAISIR	L	ADP-Ribosyl-HCD (KRDES) (DEKRS)	0.9564	HCD
PH-interacting protein OS=Mus musculus GN=Phip PE=1 SV=2	sp|Q8VDD9|PHIP_MOUSE	6029	41.58	0.0088	R	(K)MKSSVFSK	A	ADP-Ribosyl-HCD (KRDES) (DEKRS)	0.9556	HCD
Fanconi anemia group J protein homolog OS=Mus musculus GN=Brip1 PE=2 SV=1	sp|Q5SXJ3|FANCJ_MOUSE	5399	29.64	0.0022	K	V(K)NCTPVLKSSK	N	ADP-Ribosyl-HCD (KRDES) (DEKRS)	0.9551	HCD
DNA polymerase kappa OS=Mus musculus GN=Polk PE=1 SV=1	tr|Q5Q9H7|Q5Q9H7_MOUSE	6271	24.15	0.0054	K	(S)FFDKKR	S	ADP-Ribosyl-HCD (KRDES) (DEKRS)	0.9549	HCD
Heterogeneous nuclear ribonucleoprotein A/B OS=Mus musculus GN=Hnrnpab PE=1 SV=1	tr|Q544Z3|Q544Z3_MOUSE	3299	59.35	4.3e-06	R	G(S)GGGQGSTNYGKSQR	R	ADP-Ribosyl-HCD (KRDES) (DEKRS)	0.9541	HCD
Lysine-specific demethylase 2B OS=Mus musculus GN=Kdm2b PE=1 SV=1	sp|Q6P1G2|KDM2B_MOUSE	5823	40.75	0.00018	R	(K)YEKPQELSGR	K	ADP-Ribosyl-HCD (KRDES) (DEKRS)	0.9538	HCD
Prelamin-A/C OS=Mus musculus GN=Lmna PE=1 SV=2	sp|P48678|LMNA_MOUSE	8875	56.36	5.2e-06	R	G(S)HCSGSGDPAEYNLR	S	ADP-Ribosyl-HCD (KRDES) (DEKRS)	0.9531	HCD
Bloom syndrome protein homolog OS=Mus musculus GN=Blm PE=1 SV=1	sp|O88700|BLM_MOUSE	6302	23.69	0.021	K	VCA(S)NR	L	ADP-Ribosyl-HCD (KRDES) (DEKRS)	0.9516	HCD
Pre-mRNA-splicing factor CWC25 homolog OS=Mus musculus GN=Cwc25 PE=2 SV=2	sp|Q9DBF7|CWC25_MOUSE	4990	22.52	0.021	R	(S)GKFLHR	M	ADP-Ribosyl-HCD (KRDES) (DEKRS)	0.9453	HCD
DDB1- and CUL4-associated factor 13 OS=Mus musculus GN=Dcaf13 PE=2 SV=2	sp|Q6PAC3|DCA13_MOUSE	10984	50.51	1.8e-05	R	HLP(K)SIYSQIQEQR	V	ADP-Ribosyl-HCD (KRDES) (DEKRS)	0.9441	HCD
Isoform 2 of Zinc finger protein 62 OS=Mus musculus GN=Zfp62	sp|Q8C827-2|ZFP62_MOUSE	7951	32.33	0.00093	R	G(K)QPYNCECGKSFNYR	S	ADP-Ribosyl-HCD (KRDES) (DEKRS)	0.9434	HCD
PH-interacting protein OS=Mus musculus GN=Phip PE=1 SV=2	sp|Q8VDD9|PHIP_MOUSE	8318	49.29	0.00095	K	(S)SVFSK	A	ADP-Ribosyl-HCD (KRDES) (DEKRS)	0.9419	HCD
DNA topoisomerase 2-alpha OS=Mus musculus GN=Top2a PE=1 SV=2	sp|Q01320|TOP2A_MOUSE	5291	49.21	0.0003	K	GT(K)SDSALSAR	V	ADP-Ribosyl-HCD (KRDES) (DEKRS)	0.9418	HCD
Isoform 2 of Hepatoma-derived growth factor-related protein 2 OS=Mus musculus GN=Hdgfrp2	sp|Q3UMU9-2|HDGR2_MOUSE	5219	27.16	0.003	K	(S)QLPGSESARKPGQK	E	ADP-Ribosyl-HCD (KRDES) (DEKRS)	0.9413	HCD
Uncharacterized protein C11orf98 homolog OS=Mus musculus PE=1 SV=1	sp|Q9D937|CK098_MOUSE	7913	33.34	0.001	K	AAM(E)VEAPSKSTR	T	ADP-Ribosyl-HCD (KRDES) (DEKRS)	0.9411	HCD
MCG7316 isoform CRA_b OS=Mus musculus GN=1110004F10Rik PE=1 SV=1	tr|D3YVR9|D3YVR9_MOUSE	6920	30.5	0.0019	R	LVIG(D)HKSTSHFR	T	ADP-Ribosyl-HCD (KRDES) (DEKRS)	0.9387	HCD
Nucleolar GTP-binding protein 2 OS=Mus musculus GN=Gnl2 PE=1 SV=2	sp|Q99LH1|NOG2_MOUSE	10820	51.27	2.5e-05	R	GKVI(K)PLQYQSTVASGTVAR	V	ADP-Ribosyl-HCD (KRDES) (DEKRS)	0.9385	HCD
Histone-lysine N-methyltransferase EHMT1 OS=Mus musculus GN=Ehmt1 PE=1 SV=1	tr|A0A0H2UH19|A0A0H2UH19_MOUSE	8203	40.89	0.00016	K	(S)ILGLHAASKDHR	E	ADP-Ribosyl-HCD (KRDES) (DEKRS)	0.9378	HCD
Protein SPT2 homolog OS=Mus musculus GN=Spty2d1 PE=2 SV=1	sp|Q68FG3|SPT2_MOUSE	5296	27.53	0.0031	K	LA(S)NSHLSGR	T	ADP-Ribosyl-HCD (KRDES) (DEKRS)	0.9373	HCD
Histone H1.4 OS=Mus musculus GN=Hist1h1e PE=1 SV=2	sp|P43274|H14_MOUSE	6145	31.04	0.0075	K	GTGA(S)GSFKLNKK	A	ADP-Ribosyl-HCD (KRDES) (DEKRS)	0.9354	HCD
Histone H2B type 1-H OS=Mus musculus GN=Hist1h2bh PE=1 SV=3	sp|Q64478|H2B1H_MOUSE	4374	22.02	0.037	K	AVT(K)YTSSK	-	ADP-Ribosyl-HCD (KRDES) (DEKRS)	0.9344	HCD
Heterogeneous nuclear ribonucleoprotein A/B OS=Mus musculus GN=Hnrnpab PE=1 SV=1	tr|Q544Z3|Q544Z3_MOUSE	3303	51.93	1.8e-05	R	G(S)GGGQGSTNYGKSQR	R	ADP-Ribosyl-HCD (KRDES) (DEKRS)	0.9337	HCD
Isoform 3 of Chromatin target of PRMT1 protein OS=Mus musculus GN=Chtop	sp|Q9CY57-3|CHTOP_MOUSE	6156	47.45	0.00083	R	LG(K)SNIQAR	L	ADP-Ribosyl-HCD (KRDES) (DEKRS)	0.9324	HCD
MCG113697 OS=Mus musculus GN=Sarnp PE=1 SV=1	tr|B2RXM7|B2RXM7_MOUSE	11388	30.56	0.013	K	VV(K)ITSGIPQTER	M	ADP-Ribosyl-HCD (KRDES) (DEKRS)	0.9294	HCD
Replication factor C subunit 1 OS=Mus musculus GN=Rfc1 PE=1 SV=2	tr|G3UWX1|G3UWX1_MOUSE	8342	65.04	8e-07	K	Q(K)SPNKAELFSTAR	K	ADP-Ribosyl-HCD (KRDES) (DEKRS)	0.9262	HCD
Leukocyte receptor cluster member 1 homolog OS=Mus musculus GN=Leng1 PE=2 SV=1	sp|Q9DB98|LENG1_MOUSE	4805	41.81	0.0058	K	(K)SWHVR	N	ADP-Ribosyl-HCD (KRDES) (DEKRS)	0.9243	HCD
Protein Mki67 OS=Mus musculus GN=Mki67 PE=1 SV=1	tr|E9PVX6|E9PVX6_MOUSE	9805	20.95	0.021	K	(S)LGTHSPAVLK	T	ADP-Ribosyl-HCD (KRDES) (DEKRS)	0.9219	HCD
PCNA-associated factor OS=Mus musculus GN=Paf PE=1 SV=1	sp|Q9CQX4|PAF15_MOUSE	10422	37.85	0.00031	R	(K)VLGSSTFVTNSSSSSR	K	ADP-Ribosyl-HCD (KRDES) (DEKRS)	0.9212	HCD
Zinc finger protein ubi-d4 OS=Mus musculus GN=Dpf2 PE=1 SV=1	tr|D3Z5N6|D3Z5N6_MOUSE	11554	40.24	0.00033	R	H(R)GPGLASGQLYSYPAR	R	ADP-Ribosyl-HCD (KRDES) (DEKRS)	0.9201	HCD
60S ribosomal protein L24 OS=Mus musculus GN=Rpl24 PE=1 SV=2	sp|Q8BP67|RL24_MOUSE	8210	22.52	0.014	K	IV(K)PVKVSAPR	V	ADP-Ribosyl-HCD (KRDES) (DEKRS)	0.9168	HCD
Isoform 2 of Histone H2A deubiquitinase MYSM1 OS=Mus musculus GN=Mysm1	sp|Q69Z66-2|MYSM1_MOUSE	4688	20.14	0.013	K	YTN(S)LQKSSK	A	ADP-Ribosyl-HCD (KRDES) (DEKRS)	0.9155	HCD
Blood vessel epicardial substance OS=Mus musculus GN=Pop1 PE=1 SV=1	tr|Q8K205|Q8K205_MOUSE	15200	69.32	9.4e-07	K	AVTQ(K)SSNSLVFQTLPR	H	ADP-Ribosyl-HCD (KRDES) (DEKRS)	0.9147	HCD
Isoform 3 of Chromatin target of PRMT1 protein OS=Mus musculus GN=Chtop	sp|Q9CY57-3|CHTOP_MOUSE	6161	32.56	0.022	R	LG(K)SNIQAR	L	ADP-Ribosyl-HCD (KRDES) (DEKRS)	0.9079	HCD
Kinesin-like protein KIF22 OS=Mus musculus GN=Kif22 PE=2 SV=2	sp|Q3V300|KIF22_MOUSE	4874	31.16	0.0021	R	CV(S)KGGLGR	R	ADP-Ribosyl-HCD (KRDES) (DEKRS)	0.9076	HCD
DNA topoisomerase 2-alpha OS=Mus musculus GN=Top2a PE=1 SV=2	sp|Q01320|TOP2A_MOUSE	6667	50.67	0.00016	K	(S)DSALSAR	V	ADP-Ribosyl-HCD (KRDES) (DEKRS)	0.9073	HCD
DNA topoisomerase 2-alpha OS=Mus musculus GN=Top2a PE=1 SV=2	sp|Q01320|TOP2A_MOUSE	3947	61.9	4.9e-06	K	TAT(K)SQSSVSTAGTK	K	ADP-Ribosyl-HCD (KRDES) (DEKRS)	0.9056	HCD
PEST proteolytic signal-containing nuclear protein OS=Mus musculus GN=Pcnp PE=1 SV=1	tr|D3YWA4|D3YWA4_MOUSE	7570	37.62	0.0003	R	(D)TPTSAGPNSFNKGK	H	ADP-Ribosyl-HCD (KRDES) (DEKRS)	0.9051	HCD
Flap endonuclease 1 OS=Mus musculus GN=Fen1 PE=1 SV=1	tr|Q91Z50|Q91Z50_MOUSE	5065	36.41	0.00062	K	VTG(S)LSSAKR	K	ADP-Ribosyl-HCD (KRDES) (DEKRS)	0.9045	HCD
RNA cytidine acetyltransferase OS=Mus musculus GN=Nat10 PE=1 SV=1	sp|Q8K224|NAT10_MOUSE	6162	24.14	0.0061	K	AGQNA(S)IVSLKSDKKR	K	ADP-Ribosyl-HCD (KRDES) (DEKRS)	0.9042	HCD
Prelamin-A/C OS=Mus musculus GN=Lmna PE=1 SV=2	sp|P48678|LMNA_MOUSE	9631	51.58	4.4e-05	R	(S)GAQASSTPLSPTR	I	ADP-Ribosyl-HCD (KRDES) (DEKRS)	0.9023	HCD
Nucleolar protein 7 OS=Mus musculus GN=Nol7 PE=1 SV=1	sp|Q9D7Z3|NOL7_MOUSE	8510	25.7	0.0039	K	HFIH(S)CLYGSDSKR	T	ADP-Ribosyl-HCD (KRDES) (DEKRS)	0.9008	HCD
Transcriptional repressor CTCF OS=Mus musculus GN=Ctcf PE=1 SV=2	sp|Q61164|CTCF_MOUSE	8155	51.06	0.00082	R	(K)SDLGVHLR	K	ADP-Ribosyl-HCD (KRDES) (DEKRS)	0.8989	HCD
THUMP domain-containing protein 1 OS=Mus musculus GN=Thumpd1 PE=1 SV=1	sp|Q99J36|THUM1_MOUSE	6605	42.55	0.0018	K	G(K)SQFLPAKR	A	ADP-Ribosyl-HCD (KRDES) (DEKRS)	0.8972	HCD
Isoform 2 of Hepatoma-derived growth factor-related protein 2 OS=Mus musculus GN=Hdgfrp2	sp|Q3UMU9-2|HDGR2_MOUSE	5460	63.6	5.8e-06	K	LA(K)KSQLPGSESAR	K	ADP-Ribosyl-HCD (KRDES) (DEKRS)	0.8969	HCD
Blood vessel epicardial substance OS=Mus musculus GN=Pop1 PE=1 SV=1	tr|Q8K205|Q8K205_MOUSE	15166	57.93	4.6e-06	K	AVTQ(K)SSNSLVFQTLPR	H	ADP-Ribosyl-HCD (KRDES) (DEKRS)	0.8955	HCD
E3 ubiquitin-protein ligase TRIP12 OS=Mus musculus GN=Trip12 PE=1 SV=1	tr|A0A087WNZ7|A0A087WNZ7_MOUSE	9466	80.78	2.7e-08	R	HL(D)QEQQLKSAQLPSTSK	A	ADP-Ribosyl-HCD (KRDES) (DEKRS)	0.8939	HCD
5~-3~ exoribonuclease 2 OS=Mus musculus GN=Xrn2 PE=1 SV=1	sp|Q9DBR1|XRN2_MOUSE	9575	21.47	0.014	R	(K)YPLPPPSGR	Y	ADP-Ribosyl-HCD (KRDES) (DEKRS)	0.8929	HCD
Protein Rpl7a-ps3 OS=Mus musculus GN=Rpl7a-ps3 PE=4 SV=1	tr|A0A140T8L1|A0A140T8L1_MOUSE	10167	35.58	0.00046	R	HWGGNVLGP(K)SVAR	I	ADP-Ribosyl-HCD (KRDES) (DEKRS)	0.8895	HCD
Kinesin-like protein KIFC1 (Fragment) OS=Mus musculus GN=Kifc1 PE=1 SV=1	tr|G3UXN2|G3UXN2_MOUSE	4967	22.52	0.0082	K	AALV(K)SSSR	V	ADP-Ribosyl-HCD (KRDES) (DEKRS)	0.8892	HCD
ATP-dependent RNA helicase DDX3X OS=Mus musculus GN=Ddx3x PE=1 SV=1	tr|Q3TQX5|Q3TQX5_MOUSE	9504	39.57	0.00043	R	G(K)SSFFGDR	G	ADP-Ribosyl-HCD (KRDES) (DEKRS)	0.889	HCD
Protein Mki67 OS=Mus musculus GN=Mki67 PE=1 SV=1	tr|E9PVX6|E9PVX6_MOUSE	12897	27.83	0.0025	R	(S)GASEANLIVAK	S	ADP-Ribosyl-HCD (KRDES) (DEKRS)	0.8882	HCD
Origin recognition complex subunit 1 OS=Mus musculus GN=Orc1 PE=1 SV=2	sp|Q9Z1N2|ORC1_MOUSE	11672	37.02	0.02	K	(S)SLLTLKR	I	ADP-Ribosyl-HCD (KRDES) (DEKRS)	0.8868	HCD
RNA binding motif protein X-linked-like-1 OS=Mus musculus GN=Rbmxl1 PE=2 SV=1	sp|Q91VM5|RMXL1_MOUSE	7620	40.89	0.0026	R	(S)DLYSSGR	D	ADP-Ribosyl-HCD (KRDES) (DEKRS)	0.8867	HCD
Histone H3.2 OS=Mus musculus GN=Hist1h3b PE=1 SV=2	sp|P84228|H32_MOUSE	2077	27.04	0.022	R	(K)STGGKAPR	K	ADP-Ribosyl-HCD (KRDES) (DEKRS)	0.8864	HCD
Isoform 2 of Heterochromatin protein 1-binding protein 3 OS=Mus musculus GN=Hp1bp3	sp|Q3TEA8-2|HP1B3_MOUSE	3804	26.25	0.0035	K	TPA(K)(S)QGKTASMKQR	G	2 ADP-Ribosyl-HCD (KRDES) (DEKRS)	0.8862	HCD
Heterogeneous nuclear ribonucleoprotein A/B OS=Mus musculus GN=Hnrnpab PE=1 SV=1	tr|Q544Z3|Q544Z3_MOUSE	2588	38.74	0.00078	R	GNRGSGGGQG(S)TNYGKSQR	R	ADP-Ribosyl-HCD (KRDES) (DEKRS)	0.8847	HCD
Docking protein 1 OS=Mus musculus GN=Dok1 PE=1 SV=2	sp|P97465|DOK1_MOUSE	9988	30.03	0.0016	R	L(E)FFDHKGSSSR	G	ADP-Ribosyl-HCD (KRDES) (DEKRS)	0.8836	HCD
PH-interacting protein OS=Mus musculus GN=Phip PE=1 SV=2	sp|Q8VDD9|PHIP_MOUSE	7712	32.53	0.0066	K	M(K)SSVFSK	A	ADP-Ribosyl-HCD (KRDES) (DEKRS)	0.883	HCD
MCG68069 OS=Mus musculus GN=Npm1 PE=1 SV=1	tr|Q5SQB7|Q5SQB7_MOUSE	3140	25.46	0.0041	K	SVRDTPAKNAQ(K)	S	ADP-Ribosyl-HCD (KRDES) (DEKRS)	0.8821	HCD
Histone H2B type 1-B OS=Mus musculus GN=Hist1h2bb PE=1 SV=3	sp|Q64475|H2B1B_MOUSE	4820	45.35	0.00025	M	P(E)PSKSAPAPK	K	ADP-Ribosyl-HCD (KRDES) (DEKRS)	0.8817	HCD
Isoform 2 of E3 ubiquitin-protein ligase UHRF1 OS=Mus musculus GN=Uhrf1	sp|Q8VDF2-2|UHRF1_MOUSE	6773	72.66	9e-07	K	Q(K)STGPTLSSPR	A	ADP-Ribosyl-HCD (KRDES) (DEKRS)	0.8807	HCD
Isoform 2 of Tyrosine-protein kinase BAZ1B OS=Mus musculus GN=Baz1b	sp|Q9Z277-2|BAZ1B_MOUSE	5103	35.04	0.03	R	(S)SGGVPR	S	ADP-Ribosyl-HCD (KRDES) (DEKRS)	0.8805	HCD
MYB binding protein (P160) 1a isoform CRA_b OS=Mus musculus GN=Mybbp1a PE=1 SV=1	tr|Q3U2W2|Q3U2W2_MOUSE	8658	32.47	0.0009	K	(D)IPSDTQSPVSTKR	K	ADP-Ribosyl-HCD (KRDES) (DEKRS)	0.8801	HCD
Heterogeneous nuclear ribonucleoprotein A1 OS=Mus musculus GN=Hnrnpa1 PE=1 SV=1	tr|Q5EBP8|Q5EBP8_MOUSE	6679	58.82	3.1e-06	R	NQGGYGG(S)SSSSSYGSGR	R	ADP-Ribosyl-HCD (KRDES) (DEKRS)	0.8791	HCD
Isoform 2 of E3 SUMO-protein ligase CBX4 OS=Mus musculus GN=Cbx4	sp|O55187-2|CBX4_MOUSE	9636	45.54	0.00046	K	(S)GKYYYQLNSK	K	ADP-Ribosyl-HCD (KRDES) (DEKRS)	0.879	HCD
Mis18-binding protein 1 OS=Mus musculus GN=Mis18bp1 PE=1 SV=1	sp|Q80WQ8|M18BP_MOUSE	11977	45.52	5.4e-05	K	(K)YGKSNGGLVWGNIR	K	ADP-Ribosyl-HCD (KRDES) (DEKRS)	0.878	HCD
Heterogeneous nuclear ribonucleoprotein A/B OS=Mus musculus GN=Hnrnpab PE=1 SV=1	tr|Q544Z3|Q544Z3_MOUSE	8247	63.26	1.2e-06	K	VAQP(K)EVYQQQQYGSGGR	G	ADP-Ribosyl-HCD (KRDES) (DEKRS)	0.8765	HCD
Ribonuclease H2 subunit B OS=Mus musculus GN=Rnaseh2b PE=1 SV=2	sp|Q80ZV0|RNH2B_MOUSE	11272	48.02	3.9e-05	R	VQ(S)SAYFSGGQVSR	D	ADP-Ribosyl-HCD (KRDES) (DEKRS)	0.8734	HCD
Replication factor C subunit 1 OS=Mus musculus GN=Rfc1 PE=1 SV=2	tr|G3UWX1|G3UWX1_MOUSE	10291	34.4	0.00059	K	(S)PNKAELFSTAR	K	ADP-Ribosyl-HCD (KRDES) (DEKRS)	0.8733	HCD
Bromodomain adjacent to zinc finger domain protein 1A OS=Mus musculus GN=Baz1a PE=1 SV=1	tr|G3UWZ0|G3UWZ0_MOUSE	11530	62.95	1.5e-06	R	I(S)FGQEDSIASKQTAAR	Y	ADP-Ribosyl-HCD (KRDES) (DEKRS)	0.8714	HCD
M-phase phosphoprotein 8 OS=Mus musculus GN=Mphosph8 PE=1 SV=1	sp|Q3TYA6|MPP8_MOUSE	8779	23.67	0.012	K	VL(K)SFKEIR	N	ADP-Ribosyl-HCD (KRDES) (DEKRS)	0.8691	HCD
Histone H2B type 2-B OS=Mus musculus GN=Hist2h2bb PE=1 SV=3	sp|Q64525|H2B2B_MOUSE	3360	33.31	0.00075	M	P(D)PAKSAPAPKKGSK	K	ADP-Ribosyl-HCD (KRDES) (DEKRS)	0.8676	HCD
Phosphoinositide 3-kinase regulatory subunit 4 OS=Mus musculus GN=Pik3r4 PE=1 SV=3	sp|Q8VD65|PI3R4_MOUSE	7219	23.87	0.01	K	AS(E)KAA(M)LFR	Q	ADP-Ribosyl-HCD (KRDES) (DEKRS); Oxidation (M)	0.867	HCD
PH-interacting protein OS=Mus musculus GN=Phip PE=1 SV=2	sp|Q8VDD9|PHIP_MOUSE	4552	30.95	0.012	R	(K)(M)KSSVFSK	A	ADP-Ribosyl-HCD (KRDES) (DEKRS); Oxidation (M)	0.867	HCD
Isoform 2 of ATPase family AAA domain-containing protein 5 OS=Mus musculus GN=Atad5	sp|Q4QY64-2|ATAD5_MOUSE	5807	22.1	0.0085	K	T(S)LTTEKPQSTK	A	ADP-Ribosyl-HCD (KRDES) (DEKRS)	0.8665	HCD
Nucleolar protein 14 OS=Mus musculus GN=Nop14 PE=1 SV=2	sp|Q8R3N1|NOP14_MOUSE	5282	55.1	0.00018	R	N(K)SNVFADKR	F	ADP-Ribosyl-HCD (KRDES) (DEKRS)	0.8656	HCD
E3 ubiquitin-protein ligase TRIP12 OS=Mus musculus GN=Trip12 PE=1 SV=1	tr|A0A087WNZ7|A0A087WNZ7_MOUSE	11090	42.72	0.0001	K	TGG(S)SKFDWAAR	F	ADP-Ribosyl-HCD (KRDES) (DEKRS)	0.863	HCD
Chromodomain-helicase-DNA-binding protein 1-like OS=Mus musculus GN=Chd1l PE=1 SV=1	sp|Q9CXF7|CHD1L_MOUSE	14622	36.28	0.0004	R	NKG(S)VLIPGLAEGPIKR	K	ADP-Ribosyl-HCD (KRDES) (DEKRS)	0.8625	HCD
Heat shock cognate 71 kDa protein OS=Mus musculus GN=Hspa8 PE=1 SV=1	sp|P63017|HSP7C_MOUSE	9360	31.07	0.025	R	KHKKDISENK(R)	A	ADP-Ribosyl-HCD (KRDES) (DEKRS)	0.862	HCD
Chromodomain-helicase-DNA-binding protein 1-like OS=Mus musculus GN=Chd1l PE=1 SV=1	sp|Q9CXF7|CHD1L_MOUSE	5312	30.67	0.0018	K	TLL(E)KTSHGGR	T	ADP-Ribosyl-HCD (KRDES) (DEKRS)	0.8566	HCD
Chromobox protein homolog 8 OS=Mus musculus GN=Cbx8 PE=1 SV=1	sp|Q9QXV1|CBX8_MOUSE	7743	29.34	0.0018	R	(S)PQDLASTSR	A	ADP-Ribosyl-HCD (KRDES) (DEKRS)	0.8561	HCD
Nucleolin OS=Mus musculus GN=Ncl PE=1 SV=2	sp|P09405|NUCL_MOUSE	5614	33.43	0.00073	K	ATTTPA(K)KVVVSQTK	K	ADP-Ribosyl-HCD (KRDES) (DEKRS)	0.8553	HCD
Protein FAM111A OS=Mus musculus GN=Fam111a PE=2 SV=1	sp|Q9D2L9|F111A_MOUSE	7174	45.98	0.00022	K	(R)KSQISFNPR	K	ADP-Ribosyl-HCD (KRDES) (DEKRS)	0.8545	HCD
Protein Mki67 OS=Mus musculus GN=Mki67 PE=1 SV=1	tr|E9PVX6|E9PVX6_MOUSE	5987	94.65	2e-09	R	A(K)SSGSTPVTAASSPK	V	ADP-Ribosyl-HCD (KRDES) (DEKRS)	0.8529	HCD
E3 ubiquitin-protein ligase TRIP12 OS=Mus musculus GN=Trip12 PE=1 SV=1	tr|A0A087WNZ7|A0A087WNZ7_MOUSE	9475	78.74	1.6e-07	R	HLDQEQQL(K)SAQLPSTSK	A	ADP-Ribosyl-HCD (KRDES) (DEKRS)	0.8506	HCD
Histone H2B type 2-B OS=Mus musculus GN=Hist2h2bb PE=1 SV=3	sp|Q64525|H2B2B_MOUSE	5746	29.28	0.0018	M	P(D)PAKSAPAPK	K	ADP-Ribosyl-HCD (KRDES) (DEKRS)	0.8494	HCD
DNA ligase OS=Mus musculus GN=Lig3 PE=1 SV=1	tr|B1AT03|B1AT03_MOUSE	7468	30.59	0.0028	K	LAV(K)SSPVK	V	ADP-Ribosyl-HCD (KRDES) (DEKRS)	0.8483	HCD
Heterogeneous nuclear ribonucleoprotein A/B OS=Mus musculus GN=Hnrnpab PE=1 SV=1	tr|Q544Z3|Q544Z3_MOUSE	2625	58.25	3.7e-06	R	GNRGSGGGQGSTNYGK(S)QR	R	ADP-Ribosyl-HCD (KRDES) (DEKRS)	0.8482	HCD
Nucleolar protein 56 (Fragment) OS=Mus musculus GN=Nop56 PE=1 SV=1	tr|A2APD7|A2APD7_MOUSE	11080	67.42	4.8e-07	R	KFSEEPEVAANFTK(S)STK	K	ADP-Ribosyl-HCD (KRDES) (DEKRS)	0.8451	HCD
DNA ligase 1 OS=Mus musculus GN=Lig1 PE=1 SV=2	sp|P37913|DNLI1_MOUSE	20636	24.07	0.044	K	TL(S)SFFTPR	K	ADP-Ribosyl-HCD (KRDES) (DEKRS)	0.8436	HCD
DNA topoisomerase 1 OS=Mus musculus GN=Top1 PE=1 SV=2	sp|Q04750|TOP1_MOUSE	12483	38.65	0.00024	K	TF(E)KSMMNLQSK	I	ADP-Ribosyl-HCD (KRDES) (DEKRS)	0.8427	HCD
E3 ubiquitin-protein ligase TRIP12 OS=Mus musculus GN=Trip12 PE=1 SV=1	tr|A0A087WNZ7|A0A087WNZ7_MOUSE	9463	70.9	3.5e-07	R	HLDQEQQL(K)SAQLPSTSK	A	ADP-Ribosyl-HCD (KRDES) (DEKRS)	0.8412	HCD
Nucleolar GTP-binding protein 2 OS=Mus musculus GN=Gnl2 PE=1 SV=2	sp|Q99LH1|NOG2_MOUSE	10841	30.65	0.002	R	GKVI(K)PLQYQSTVASGTVAR	V	ADP-Ribosyl-HCD (KRDES) (DEKRS)	0.8356	HCD
FSHD Region Gene 1 protein OS=Mus musculus GN=Frg1 PE=1 SV=1	tr|Q78P92|Q78P92_MOUSE	6351	22.77	0.0088	K	(S)TKLVLKGTK	A	ADP-Ribosyl-HCD (KRDES) (DEKRS)	0.8351	HCD
G patch domain-containing protein 11 OS=Mus musculus GN=Gpatch11 PE=1 SV=1	tr|A0A0R4J215|A0A0R4J215_MOUSE	7221	21.9	0.017	K	MGY(K)SGQALGK	S	ADP-Ribosyl-HCD (KRDES) (DEKRS)	0.8339	HCD
Isoform 2 of Probable helicase senataxin OS=Mus musculus GN=Setx	sp|A2AKX3-2|SETX_MOUSE	8576	30.54	0.0014	K	(S)SCYISCR	T	ADP-Ribosyl-HCD (KRDES) (DEKRS)	0.8334	HCD
DNA ligase OS=Mus musculus GN=Lig3 PE=1 SV=1	tr|B1AT03|B1AT03_MOUSE	9605	38.47	0.00054	K	LAV(K)SSPVKVGMK	R	ADP-Ribosyl-HCD (KRDES) (DEKRS)	0.8305	HCD
Exosc10 protein OS=Mus musculus GN=Exosc10 PE=1 SV=1	tr|Q8K366|Q8K366_MOUSE	10298	54.15	1.9e-05	K	(S)MSFAVGKSDR	G	ADP-Ribosyl-HCD (KRDES) (DEKRS)	0.8298	HCD
Protein Zfp275 OS=Mus musculus GN=Zfp275 PE=4 SV=1	tr|G3X904|G3X904_MOUSE	4321	38.96	0.00022	R	IH(S)GAKPYGCPHCGK	L	ADP-Ribosyl-HCD (KRDES) (DEKRS)	0.8282	HCD
Histone H1.4 OS=Mus musculus GN=Hist1h1e PE=1 SV=2	sp|P43274|H14_MOUSE	15503	28.84	0.016	K	LGL(K)SLVSKGTLVQTK	G	ADP-Ribosyl-HCD (KRDES) (DEKRS)	0.828	HCD
Serine/threonine-protein kinase DCLK1 OS=Mus musculus GN=Dclk1 PE=1 SV=1	tr|A0A0G2JGQ6|A0A0G2JGQ6_MOUSE	4677	22.44	0.0079	R	VV(K)STSYTK	I	ADP-Ribosyl-HCD (KRDES) (DEKRS)	0.8278	HCD
Non-canonical poly(A) RNA polymerase PAPD5 OS=Mus musculus GN=Papd5 PE=1 SV=1	tr|F8WI26|F8WI26_MOUSE	2963	36.88	0.00035	K	QHQG(K)SNTQYYHGK	K	ADP-Ribosyl-HCD (KRDES) (DEKRS)	0.8269	HCD
Kinesin-like protein KIFC1 (Fragment) OS=Mus musculus GN=Kifc1 PE=1 SV=1	tr|G3UXN2|G3UXN2_MOUSE	8392	58.01	4.2e-06	R	SQ(K)PVPAAPAQKPGTSTAPVVVGKR	A	ADP-Ribosyl-HCD (KRDES) (DEKRS)	0.8263	HCD
Exosc10 protein OS=Mus musculus GN=Exosc10 PE=1 SV=1	tr|Q8K366|Q8K366_MOUSE	10279	52.82	1.4e-05	K	(S)MSFAVGKSDR	G	ADP-Ribosyl-HCD (KRDES) (DEKRS)	0.8258	HCD
DDB1- and CUL4-associated factor 13 OS=Mus musculus GN=Dcaf13 PE=2 SV=2	sp|Q6PAC3|DCA13_MOUSE	8288	57.29	4.3e-06	K	H(S)KPGSVPIVSER	K	ADP-Ribosyl-HCD (KRDES) (DEKRS)	0.8249	HCD
Histone H2B type 1-H OS=Mus musculus GN=Hist1h2bh PE=1 SV=3	sp|Q64478|H2B1H_MOUSE	5030	34.98	0.0017	M	P(E)PAKSAPAPK	K	ADP-Ribosyl-HCD (KRDES) (DEKRS)	0.8235	HCD
Heterogeneous nuclear ribonucleoprotein U OS=Mus musculus GN=Hnrnpu PE=1 SV=1	sp|Q8VEK3|HNRPU_MOUSE	15524	53.63	1.7e-05	R	GAGKEAAGKSSGPT(S)LFAVTVAPPGAR	Q	ADP-Ribosyl-HCD (KRDES) (DEKRS)	0.822	HCD
MCG7316 isoform CRA_b OS=Mus musculus GN=1110004F10Rik PE=1 SV=1	tr|D3YVR9|D3YVR9_MOUSE	6925	30.4	0.0018	R	LVIG(D)HKSTSHFR	T	ADP-Ribosyl-HCD (KRDES) (DEKRS)	0.8216	HCD
Protein FAM64A (Fragment) OS=Mus musculus GN=Fam64a PE=1 SV=1	tr|Q5RIU1|Q5RIU1_MOUSE	8484	51.83	4.5e-05	R	(S)AKSALGAMSQR	I	ADP-Ribosyl-HCD (KRDES) (DEKRS)	0.8195	HCD
E3 ubiquitin-protein ligase TRIP12 OS=Mus musculus GN=Trip12 PE=1 SV=1	tr|A0A087WNZ7|A0A087WNZ7_MOUSE	6624	71.89	1.8e-07	R	HLDQEQQLK(S)AQLPSTSKAHTRK	S	ADP-Ribosyl-HCD (KRDES) (DEKRS)	0.8189	HCD
Histone H2AX OS=Mus musculus GN=H2afx PE=1 SV=2	sp|P27661|H2AX_MOUSE	5619	26.67	0.0045	K	KASQASQ(E)Y	-	ADP-Ribosyl-HCD (KRDES) (DEKRS)	0.8183	HCD
Aurora kinase B OS=Mus musculus GN=Aurkb PE=1 SV=2	sp|O70126|AURKB_MOUSE	9926	21.99	0.015	K	T(S)QSGLNTLSQR	V	ADP-Ribosyl-HCD (KRDES) (DEKRS)	0.8178	HCD
Heterogeneous nuclear ribonucleoprotein A1 OS=Mus musculus GN=Hnrnpa1 PE=1 SV=1	tr|Q5EBP8|Q5EBP8_MOUSE	6684	52.59	1.2e-05	R	NQGGYGG(S)SSSSSYGSGR	R	ADP-Ribosyl-HCD (KRDES) (DEKRS)	0.8169	HCD
DNA topoisomerase 2-alpha OS=Mus musculus GN=Top2a PE=1 SV=2	sp|Q01320|TOP2A_MOUSE	4580	43.08	0.0008	K	(S)QSSVSTAGTK	K	ADP-Ribosyl-HCD (KRDES) (DEKRS)	0.8151	HCD
Death-inducer obliterator 1 OS=Mus musculus GN=Dido1 PE=1 SV=4	sp|Q8C9B9|DIDO1_MOUSE	12068	35.32	0.00049	K	RPWPSATLSGT(S)AR	Q	ADP-Ribosyl-HCD (KRDES) (DEKRS)	0.8147	HCD
E3 ubiquitin-protein ligase TRIP12 OS=Mus musculus GN=Trip12 PE=1 SV=1	tr|A0A087WNZ7|A0A087WNZ7_MOUSE	8313	69.02	1.1e-06	K	RHLDQEQQL(K)SAQLPSTSK	A	ADP-Ribosyl-HCD (KRDES) (DEKRS)	0.8137	HCD
RNA demethylase ALKBH5 OS=Mus musculus GN=Alkbh5 PE=1 SV=2	sp|Q3TSG4|ALKB5_MOUSE	3851	28.54	0.0092	R	(E)KLKS(M)TSR	D	ADP-Ribosyl-HCD (KRDES) (DEKRS); Oxidation (M)	0.8127	HCD
RNA cytidine acetyltransferase OS=Mus musculus GN=Nat10 PE=1 SV=1	sp|Q8K224|NAT10_MOUSE	9384	20.62	0.012	K	AGQNA(S)IVSLKSDK	K	ADP-Ribosyl-HCD (KRDES) (DEKRS)	0.8122	HCD
MYB binding protein (P160) 1a isoform CRA_b OS=Mus musculus GN=Mybbp1a PE=1 SV=1	tr|Q3U2W2|Q3U2W2_MOUSE	5777	26.45	0.01	R	(K)SPHPQSALPK	K	ADP-Ribosyl-HCD (KRDES) (DEKRS)	0.8085	HCD
Flap endonuclease 1 OS=Mus musculus GN=Fen1 PE=1 SV=1	tr|Q91Z50|Q91Z50_MOUSE	15706	50.17	2e-05	R	LD(D)FFKVTGSLSSAKR	K	ADP-Ribosyl-HCD (KRDES) (DEKRS)	0.8064	HCD
Poly [ADP-ribose] polymerase OS=Mus musculus GN=Parp1 PE=1 SV=1	tr|Q921K2|Q921K2_MOUSE	2706	34.6	0.0022	K	GAV(K)EEGVNKSEKR	M	ADP-Ribosyl-HCD (KRDES) (DEKRS)	0.8046	HCD
Ribosomal L1 domain-containing protein 1 OS=Mus musculus GN=Rsl1d1 PE=1 SV=1	sp|Q8BVY0|RL1D1_MOUSE	12843	37.31	0.00032	K	KAT(S)LLTQSGLASSAPAK	S	ADP-Ribosyl-HCD (KRDES) (DEKRS)	0.8043	HCD
MCG116386 isoform CRA_a OS=Mus musculus GN=Rbm3 PE=1 SV=1	tr|Q545K5|Q545K5_MOUSE	5451	40.09	0.00023	R	SRDYSGSQGGY(D)R	Y	ADP-Ribosyl-HCD (KRDES) (DEKRS)	0.802	HCD
Isoform 2 of Something about silencing protein 10 OS=Mus musculus GN=Utp3	sp|Q9JI13-2|SAS10_MOUSE	6619	35.72	0.0005	R	K(K)LYYDTDYGSKSR	G	ADP-Ribosyl-HCD (KRDES) (DEKRS)	0.8011	HCD
E3 ubiquitin-protein ligase TRIP12 OS=Mus musculus GN=Trip12 PE=1 SV=1	tr|A0A087WNZ7|A0A087WNZ7_MOUSE	11085	40.42	0.00016	K	TGG(S)SKFDWAAR	F	ADP-Ribosyl-HCD (KRDES) (DEKRS)	0.7978	HCD
Protein Zmynd8 (Fragment) OS=Mus musculus GN=Zmynd8 PE=1 SV=1	tr|A2A480|A2A480_MOUSE	15254	21.35	0.015	K	ILL(S)KPLLSGGAGR	R	ADP-Ribosyl-HCD (KRDES) (DEKRS)	0.7978	HCD
Flap endonuclease 1 OS=Mus musculus GN=Fen1 PE=1 SV=1	tr|Q91Z50|Q91Z50_MOUSE	5060	31.78	0.0039	K	VTG(S)LSSAKR	K	ADP-Ribosyl-HCD (KRDES) (DEKRS)	0.7928	HCD
Sentrin-specific protease 3 OS=Mus musculus GN=Senp3 PE=1 SV=1	sp|Q9EP97|SENP3_MOUSE	11197	66.24	2.4e-06	R	LK(S)GGGFGPDPGSGTTVPTR	R	ADP-Ribosyl-HCD (KRDES) (DEKRS)	0.7923	HCD
Ribosomal L1 domain-containing protein 1 OS=Mus musculus GN=Rsl1d1 PE=1 SV=1	sp|Q8BVY0|RL1D1_MOUSE	10859	25.56	0.004	K	ATSLLTQ(S)GLASSAPAKSPGAQKK	K	ADP-Ribosyl-HCD (KRDES) (DEKRS)	0.7897	HCD
Calcium homeostasis endoplasmic reticulum protein OS=Mus musculus GN=Cherp PE=1 SV=1	tr|G5E8I8|G5E8I8_MOUSE	10355	31.72	0.0049	R	N(K)SYSFIAR	M	ADP-Ribosyl-HCD (KRDES) (DEKRS)	0.7895	HCD
SNW domain-containing protein 1 OS=Mus musculus GN=Snw1 PE=1 SV=1	tr|A0A0B4J1E2|A0A0B4J1E2_MOUSE	10284	26.92	0.0045	R	FVP(D)KEFSGSDR	K	ADP-Ribosyl-HCD (KRDES) (DEKRS)	0.7881	HCD
Histone H2B type 1-H OS=Mus musculus GN=Hist1h2bh PE=1 SV=3	sp|Q64478|H2B1H_MOUSE	3839	28.95	0.0019	M	P(E)PAKSAPAPKK	G	ADP-Ribosyl-HCD (KRDES) (DEKRS)	0.7847	HCD
High mobility group protein B2 OS=Mus musculus GN=Hmgb2 PE=1 SV=3	sp|P30681|HMGB2_MOUSE	6394	42.35	0.00026	K	F(E)DLAKSDKAR	Y	ADP-Ribosyl-HCD (KRDES) (DEKRS)	0.782	HCD
Signal recognition particle 14 kDa protein OS=Mus musculus GN=Srp14 PE=1 SV=1	tr|A2AUM6|A2AUM6_MOUSE	7929	61.22	2.9e-06	R	(K)SSVEGLEPAENK	C	ADP-Ribosyl-HCD (KRDES) (DEKRS)	0.7736	HCD
Endonuclease 8-like 3 OS=Mus musculus GN=Neil3 PE=1 SV=1	sp|Q8K203|NEIL3_MOUSE	16745	43.64	8.1e-05	R	(K)TAFGNTTLVLTDLSNKSSALAR	K	ADP-Ribosyl-HCD (KRDES) (DEKRS)	0.7734	HCD
Isoform 2 of Hepatoma-derived growth factor-related protein 2 OS=Mus musculus GN=Hdgfrp2	sp|Q3UMU9-2|HDGR2_MOUSE	4634	48.66	2.7e-05	K	(K)LAKKSQLPGSESAR	K	ADP-Ribosyl-HCD (KRDES) (DEKRS)	0.7701	HCD
Active regulator of SIRT1 OS=Mus musculus GN=Rps19bp1 PE=1 SV=1	sp|Q8C6B9|AROS_MOUSE	5883	50.59	6.3e-05	K	GKAP(K)SALAEYQKR	Q	ADP-Ribosyl-HCD (KRDES) (DEKRS)	0.765	HCD
Origin recognition complex subunit 1 OS=Mus musculus GN=Orc1 PE=1 SV=2	sp|Q9Z1N2|ORC1_MOUSE	9629	37.92	0.0026	R	(E)IKPSSALETR	V	ADP-Ribosyl-HCD (KRDES) (DEKRS)	0.7609	HCD
Histone-lysine N-methyltransferase H3 lysine-36 and H4 lysine-20-specific OS=Mus musculus GN=Nsd1 PE=1 SV=1	tr|E9QAE4|E9QAE4_MOUSE	6436	20.09	0.013	R	AT(S)HLKEFSGGTTK	I	ADP-Ribosyl-HCD (KRDES) (DEKRS)	0.7604	HCD
Shugoshin 1 OS=Mus musculus GN=Sgo1 PE=2 SV=1	sp|Q9CXH7|SGO1_MOUSE	8746	36.83	0.00056	R	CSTI(K)SYKEPTLASK	L	ADP-Ribosyl-HCD (KRDES) (DEKRS)	0.7566	HCD
Protein polybromo-1 OS=Mus musculus GN=Pbrm1 PE=1 SV=1	tr|D3Z1N4|D3Z1N4_MOUSE	6387	35.66	0.00053	K	AEI(E)HHEMTKSSLR	I	ADP-Ribosyl-HCD (KRDES) (DEKRS)	0.7565	HCD
Kinesin-like protein KIFC1 (Fragment) OS=Mus musculus GN=Kifc1 PE=1 SV=1	tr|G3UXN2|G3UXN2_MOUSE	4964	25.69	0.0039	K	AALV(K)SSSR	V	ADP-Ribosyl-HCD (KRDES) (DEKRS)	0.7521	HCD
RRP15-like protein OS=Mus musculus GN=Rrp15 PE=1 SV=2	sp|Q9CYX7|RRP15_MOUSE	14490	22.51	0.0077	K	L(M)(S)TVSKKDFISVLR	G	ADP-Ribosyl-HCD (KRDES) (DEKRS); Oxidation (M)	0.7445	HCD
MCG68069 OS=Mus musculus GN=Npm1 PE=1 SV=1	tr|Q5SQB7|Q5SQB7_MOUSE	4936	70.36	8.9e-07	K	SVRDTPAKNAQK(S)NQNGKDLKPSTPR	S	ADP-Ribosyl-HCD (KRDES) (DEKRS)	0.738	HCD
Histone H2B type 1-B OS=Mus musculus GN=Hist1h2bb PE=1 SV=3	sp|Q64475|H2B1B_MOUSE	2703	23.94	0.0057	M	P(E)PSKSAPAPKKGSK	K	ADP-Ribosyl-HCD (KRDES) (DEKRS)	0.7365	HCD
Ribosome biogenesis regulatory protein homolog OS=Mus musculus GN=Rrs1 PE=1 SV=1	sp|Q9CYH6|RRS1_MOUSE	8989	23.69	0.031	K	H(S)WPSALAGKK	K	ADP-Ribosyl-HCD (KRDES) (DEKRS)	0.7361	HCD
Protein Gm16494 OS=Mus musculus GN=Gm16494 PE=4 SV=1	tr|E9Q2Z4|E9Q2Z4_MOUSE	5392	25.69	0.0039	R	SARLSA(K)PAPPKPEPKPK	K	ADP-Ribosyl-HCD (KRDES) (DEKRS)	0.7357	HCD
Replication factor C subunit 1 OS=Mus musculus GN=Rfc1 PE=1 SV=2	tr|G3UWX1|G3UWX1_MOUSE	10741	20.78	0.011	K	L(S)LSYKPGK	V	ADP-Ribosyl-HCD (KRDES) (DEKRS)	0.7352	HCD
Isoform 2 of E3 ubiquitin-protein ligase UHRF1 OS=Mus musculus GN=Uhrf1	sp|Q8VDF2-2|UHRF1_MOUSE	6776	54.4	1.9e-05	K	QK(S)TGPTLSSPR	A	ADP-Ribosyl-HCD (KRDES) (DEKRS)	0.7332	HCD
Protein FAM64A (Fragment) OS=Mus musculus GN=Fam64a PE=1 SV=1	tr|Q5RIU1|Q5RIU1_MOUSE	8479	48.98	4.5e-05	R	(S)AKSALGAMSQR	I	ADP-Ribosyl-HCD (KRDES) (DEKRS)	0.7324	HCD
Poly [ADP-ribose] polymerase OS=Mus musculus GN=Parp1 PE=1 SV=1	tr|Q921K2|Q921K2_MOUSE	2677	41.61	0.0015	K	GAV(K)EEGVNKSEKR	M	ADP-Ribosyl-HCD (KRDES) (DEKRS)	0.7312	HCD
DNA (cytosine-5)-methyltransferase OS=Mus musculus GN=Dnmt1 PE=1 SV=1	tr|J3QNW0|J3QNW0_MOUSE	5067	64.85	1e-06	R	(K)KLESHTVPVQSR	S	ADP-Ribosyl-HCD (KRDES) (DEKRS)	0.7272	HCD
Exosc10 protein OS=Mus musculus GN=Exosc10 PE=1 SV=1	tr|Q8K366|Q8K366_MOUSE	9841	24.88	0.0046	K	SM(S)FAVGKSDR	G	ADP-Ribosyl-HCD (KRDES) (DEKRS)	0.7269	HCD
Chromobox protein homolog 5 OS=Mus musculus GN=Cbx5 PE=1 SV=1	sp|Q61686|CBX5_MOUSE	5784	55.27	0.0004	R	KSSFSNSADDIK(S)K	K	ADP-Ribosyl-HCD (KRDES) (DEKRS)	0.7245	HCD
Protein FAM64A (Fragment) OS=Mus musculus GN=Fam64a PE=1 SV=1	tr|Q5RIU1|Q5RIU1_MOUSE	11709	33.65	0.0007	R	(S)AGGHPETGPLGSLCR	Q	ADP-Ribosyl-HCD (KRDES) (DEKRS)	0.7226	HCD
High mobility group protein B2 OS=Mus musculus GN=Hmgb2 PE=1 SV=3	sp|P30681|HMGB2_MOUSE	6422	42.96	0.00028	K	SKF(E)DLAKSDKAR	Y	ADP-Ribosyl-HCD (KRDES) (DEKRS)	0.7156	HCD
Coiled-coil domain-containing protein 71 OS=Mus musculus GN=Ccdc71 PE=2 SV=1	sp|Q8VEG0|CCD71_MOUSE	6214	23.02	0.0069	K	HLT(S)KGPGAGLR	R	ADP-Ribosyl-HCD (KRDES) (DEKRS)	0.7134	HCD
DEAH (Asp-Glu-Ala-His) box polypeptide 15 isoform CRA_a OS=Mus musculus GN=Dhx15 PE=1 SV=1	tr|Q3UKJ6|Q3UKJ6_MOUSE	9617	36.87	0.00035	R	HRLDLGEDYPSG(K)	K	ADP-Ribosyl-HCD (KRDES) (DEKRS)	0.7102	HCD
Isoform 3 of Sister chromatid cohesion protein PDS5 homolog B OS=Mus musculus GN=Pds5b	sp|Q4VA53-3|PDS5B_MOUSE	3439	22.61	0.0076	K	LVQ(E)QKPKGSQR	G	ADP-Ribosyl-HCD (KRDES) (DEKRS)	0.7046	HCD
DNA (cytosine-5)-methyltransferase OS=Mus musculus GN=Dnmt1 PE=1 SV=1	tr|J3QNW0|J3QNW0_MOUSE	5063	57.41	1.9e-05	R	K(K)LESHTVPVQSR	S	ADP-Ribosyl-HCD (KRDES) (DEKRS)	0.7031	HCD
High mobility group nucleosome-binding domain-containing protein 3 OS=Mus musculus GN=Hmgn3 PE=1 SV=1	tr|A0A087WSB8|A0A087WSB8_MOUSE	5871	24.68	0.0048	R	LSA(K)PVPPKPESKPR	K	ADP-Ribosyl-HCD (KRDES) (DEKRS)	0.6989	HCD
Histone H2B type 1-M OS=Mus musculus GN=Hist1h2bm PE=1 SV=2	sp|P10854|H2B1M_MOUSE	5112	35.98	0.00042	M	P(E)PTKSAPAPK	K	ADP-Ribosyl-HCD (KRDES) (DEKRS)	0.6962	HCD
RNA-binding protein 39 (Fragment) OS=Mus musculus GN=Rbm39 PE=1 SV=1	tr|B7ZD61|B7ZD61_MOUSE	12077	20.08	0.016	R	(S)PYSGPKFNSAIR	G	ADP-Ribosyl-HCD (KRDES) (DEKRS)	0.6928	HCD
Protein Zfp362 OS=Mus musculus GN=Zfp362 PE=1 SV=1	tr|B1ASA5|B1ASA5_MOUSE	8756	25.37	0.0042	K	TIQGHGLLGPP(K)SER	G	ADP-Ribosyl-HCD (KRDES) (DEKRS)	0.6903	HCD
RNA polymerase-associated protein RTF1 homolog OS=Mus musculus GN=Rtf1 PE=1 SV=1	sp|A2AQ19|RTF1_MOUSE	10534	22.75	0.0098	R	(S)LNLEDYKK	R	ADP-Ribosyl-HCD (KRDES) (DEKRS)	0.69	HCD
Protein polybromo-1 OS=Mus musculus GN=Pbrm1 PE=1 SV=1	tr|D3Z1N4|D3Z1N4_MOUSE	6376	23.63	0.0061	K	AEI(E)HHEMTKSSLR	I	ADP-Ribosyl-HCD (KRDES) (DEKRS)	0.6893	HCD
Histone H2B type 1-H OS=Mus musculus GN=Hist1h2bh PE=1 SV=3	sp|Q64478|H2B1H_MOUSE	2790	34.15	0.00063	M	P(E)PAKSAPAPKKGSK	K	ADP-Ribosyl-HCD (KRDES) (DEKRS)	0.6868	HCD
E3 ubiquitin-protein ligase TRIP12 OS=Mus musculus GN=Trip12 PE=1 SV=1	tr|A0A087WNZ7|A0A087WNZ7_MOUSE	15302	39.04	0.00035	K	(S)PTTTQSPKSSFLASLNPK	T	ADP-Ribosyl-HCD (KRDES) (DEKRS)	0.686	HCD
Histone H2B type 1-B OS=Mus musculus GN=Hist1h2bb PE=1 SV=3	sp|Q64475|H2B1B_MOUSE	4822	31.73	0.0023	M	P(E)PSKSAPAPK	K	ADP-Ribosyl-HCD (KRDES) (DEKRS)	0.6801	HCD
Isoform 2 of Hepatoma-derived growth factor-related protein 2 OS=Mus musculus GN=Hdgfrp2	sp|Q3UMU9-2|HDGR2_MOUSE	5690	33.89	0.0039	K	(K)SQLPGSESAR	K	ADP-Ribosyl-HCD (KRDES) (DEKRS)	0.6786	HCD
DDB1- and CUL4-associated factor 13 OS=Mus musculus GN=Dcaf13 PE=2 SV=2	sp|Q6PAC3|DCA13_MOUSE	8285	37.45	0.00057	K	HS(K)PGSVPIVSER	K	ADP-Ribosyl-HCD (KRDES) (DEKRS)	0.675	HCD
Isoform 2 of Protein timeless homolog OS=Mus musculus GN=Timeless	sp|Q9R1X4-2|TIM_MOUSE	9412	24.59	0.006	K	(S)IGEKDVVFHK	G	ADP-Ribosyl-HCD (KRDES) (DEKRS)	0.6743	HCD
PH-interacting protein OS=Mus musculus GN=Phip PE=1 SV=2	sp|Q8VDD9|PHIP_MOUSE	6149	26.37	0.038	K	(M)(K)SSVFSK	A	ADP-Ribosyl-HCD (KRDES) (DEKRS); Oxidation (M)	0.6696	HCD
Histone H2B type 1-H OS=Mus musculus GN=Hist1h2bh PE=1 SV=3	sp|Q64478|H2B1H_MOUSE	6079	45.18	5.8e-05	K	HAVSEGTKAVTKYT(S)SK	-	ADP-Ribosyl-HCD (KRDES) (DEKRS)	0.6655	HCD
Histone H2B type 1-M OS=Mus musculus GN=Hist1h2bm PE=1 SV=2	sp|P10854|H2B1M_MOUSE	2935	29.73	0.0016	M	P(E)PTKSAPAPKKGSK	K	ADP-Ribosyl-HCD (KRDES) (DEKRS)	0.6593	HCD
U3 small nucleolar ribonucleoprotein protein MPP10 OS=Mus musculus GN=Mphosph10 PE=1 SV=2	sp|Q810V0|MPP10_MOUSE	8160	59.39	3.2e-05	R	KD(K)PLKSSQAFFSK	L	ADP-Ribosyl-HCD (KRDES) (DEKRS)	0.658	HCD
Ribosomal L1 domain-containing protein 1 OS=Mus musculus GN=Rsl1d1 PE=1 SV=1	sp|Q8BVY0|RL1D1_MOUSE	12797	23.48	0.01	K	ATSLLTQ(S)GLASSAPAKSPGAQK	K	ADP-Ribosyl-HCD (KRDES) (DEKRS)	0.6579	HCD
Histone H1.0 OS=Mus musculus GN=H1f0 PE=2 SV=4	sp|P10922|H10_MOUSE	6039	21.46	0.013	R	LA(K)GDEPKRSVAFK	K	ADP-Ribosyl-HCD (KRDES) (DEKRS)	0.6569	HCD
Isoform 2 of Histone-lysine N-methyltransferase NSD2 OS=Mus musculus GN=Whsc1	sp|Q8BVE8-2|NSD2_MOUSE	10663	73.74	1.2e-07	R	TSSY(K)AIEAASSLKSQAATK	N	ADP-Ribosyl-HCD (KRDES) (DEKRS)	0.653	HCD
MYB binding protein (P160) 1a isoform CRA_b OS=Mus musculus GN=Mybbp1a PE=1 SV=1	tr|Q3U2W2|Q3U2W2_MOUSE	9231	34.39	0.0063	R	(S)PSLLQSGVKK	R	ADP-Ribosyl-HCD (KRDES) (DEKRS)	0.6397	HCD
Protein Cald1 OS=Mus musculus GN=Cald1 PE=1 SV=1	tr|E9QA15|E9QA15_MOUSE	8650	22.2	0.016	R	A(E)FLNKSVQK	S	ADP-Ribosyl-HCD (KRDES) (DEKRS)	0.6341	HCD
SWI/SNF-related matrix-associated actin-dependent regulator of chromatin subfamily A member 5 OS=Mus musculus GN=Smarca5 PE=1 SV=1	sp|Q91ZW3|SMCA5_MOUSE	9998	57.17	6.8e-06	R	VK(K)DEKQNLLSVGDYR	H	ADP-Ribosyl-HCD (KRDES) (DEKRS)	0.6328	HCD
Blood vessel epicardial substance OS=Mus musculus GN=Pop1 PE=1 SV=1	tr|Q8K205|Q8K205_MOUSE	2736	48.34	0.00018	K	GKP(S)QSQKQELHSGTSR	Q	ADP-Ribosyl-HCD (KRDES) (DEKRS)	0.631	HCD
Non-canonical poly(A) RNA polymerase PAPD5 OS=Mus musculus GN=Papd5 PE=1 SV=1	tr|F8WI26|F8WI26_MOUSE	2970	20.25	0.013	K	QHQG(K)SNTQYYHGK	K	ADP-Ribosyl-HCD (KRDES) (DEKRS)	0.6294	HCD
Protein FAM64A (Fragment) OS=Mus musculus GN=Fam64a PE=1 SV=1	tr|Q5RIU1|Q5RIU1_MOUSE	5352	27.46	0.004	R	SA(K)SALGA(M)SQR	I	ADP-Ribosyl-HCD (KRDES) (DEKRS); Oxidation (M)	0.6262	HCD
Treacle protein OS=Mus musculus GN=Tcof1 PE=1 SV=1	tr|H3BL37|H3BL37_MOUSE	7981	52.56	1.2e-05	K	SSQVRPVSTVTPGS(S)GK	G	ADP-Ribosyl-HCD (KRDES) (DEKRS)	0.6256	HCD
Protein Rbm15 OS=Mus musculus GN=Rbm15 PE=1 SV=1	tr|Q0VBL3|Q0VBL3_MOUSE	5258	22.75	0.012	R	(S)LHLDKSSSR	G	ADP-Ribosyl-HCD (KRDES) (DEKRS)	0.6245	HCD
Ribosomal L1 domain-containing protein 1 OS=Mus musculus GN=Rsl1d1 PE=1 SV=1	sp|Q8BVY0|RL1D1_MOUSE	13081	20.36	0.012	K	AT(S)LLTQSGLASSAPAKSPGAQK	K	ADP-Ribosyl-HCD (KRDES) (DEKRS)	0.6242	HCD
Poly [ADP-ribose] polymerase OS=Mus musculus GN=Parp1 PE=1 SV=1	tr|Q921K2|Q921K2_MOUSE	3511	23.84	0.0096	K	(S)(K)GAVKEEGVNKSEKR	M	2 ADP-Ribosyl-HCD (KRDES) (DEKRS)	0.6232	HCD
Isoform 2 of Hepatoma-derived growth factor-related protein 2 OS=Mus musculus GN=Hdgfrp2	sp|Q3UMU9-2|HDGR2_MOUSE	5683	29.28	0.042	K	(K)SQLPGSESAR	K	ADP-Ribosyl-HCD (KRDES) (DEKRS)	0.6225	HCD
Exosc10 protein OS=Mus musculus GN=Exosc10 PE=1 SV=1	tr|Q8K366|Q8K366_MOUSE	7251	30.86	0.0013	K	S(M)(S)FAVGKSDR	G	ADP-Ribosyl-HCD (KRDES) (DEKRS); Oxidation (M)	0.6221	HCD
Ribosomal L1 domain-containing protein 1 OS=Mus musculus GN=Rsl1d1 PE=1 SV=1	sp|Q8BVY0|RL1D1_MOUSE	10871	22.55	0.0077	K	ATSLLTQ(S)GLASSAPAKSPGAQKK	K	ADP-Ribosyl-HCD (KRDES) (DEKRS)	0.6178	HCD
Poly [ADP-ribose] polymerase OS=Mus musculus GN=Parp1 PE=1 SV=1	tr|Q921K2|Q921K2_MOUSE	1106	56.93	9.8e-06	K	SKGAV(K)EEGVNKSEKR	M	ADP-Ribosyl-HCD (KRDES) (DEKRS)	0.6134	HCD
DNA topoisomerase 2-alpha OS=Mus musculus GN=Top2a PE=1 SV=2	sp|Q01320|TOP2A_MOUSE	6557	35.99	0.0028	K	SD(S)ALSAR	V	ADP-Ribosyl-HCD (KRDES) (DEKRS)	0.6122	HCD
MYB binding protein (P160) 1a isoform CRA_b OS=Mus musculus GN=Mybbp1a PE=1 SV=1	tr|Q3U2W2|Q3U2W2_MOUSE	9509	29.55	0.026	R	SP(S)LLQSGVKK	R	ADP-Ribosyl-HCD (KRDES) (DEKRS)	0.6088	HCD
Signal recognition particle 14 kDa protein OS=Mus musculus GN=Srp14 PE=1 SV=1	tr|A2AUM6|A2AUM6_MOUSE	7941	29.42	0.0042	R	K(S)SVEGLEPAENK	C	ADP-Ribosyl-HCD (KRDES) (DEKRS)	0.6078	HCD
Calcium homeostasis endoplasmic reticulum protein OS=Mus musculus GN=Cherp PE=1 SV=1	tr|G5E8I8|G5E8I8_MOUSE	10353	28.03	0.0086	R	N(K)SYSFIAR	M	ADP-Ribosyl-HCD (KRDES) (DEKRS)	0.6039	HCD
Endonuclease 8-like 3 OS=Mus musculus GN=Neil3 PE=1 SV=1	sp|Q8K203|NEIL3_MOUSE	16754	22.39	0.0079	R	KTAFGNTTLVLT(D)LSNKSSALAR	K	ADP-Ribosyl-HCD (KRDES) (DEKRS)	0.6019	HCD
Histone H2B type 2-B OS=Mus musculus GN=Hist2h2bb PE=1 SV=3	sp|Q64525|H2B2B_MOUSE	5866	25.27	0.0043	M	PDPA(K)SAPAPK	K	ADP-Ribosyl-HCD (KRDES) (DEKRS)	0.5996	HCD
Non-histone chromosomal protein HMG-14 OS=Mus musculus GN=Hmgn1 PE=1 SV=2	sp|P18608|HMGN1_MOUSE	5226	29.39	0.0018	R	SARLSA(K)PAPAKVDAKPK	K	ADP-Ribosyl-HCD (KRDES) (DEKRS)	0.5988	HCD
MCG116386 isoform CRA_a OS=Mus musculus GN=Rbm3 PE=1 SV=1	tr|Q545K5|Q545K5_MOUSE	5567	38.24	0.00034	R	SR(D)YSGSQGGYDR	Y	ADP-Ribosyl-HCD (KRDES) (DEKRS)	0.5968	HCD
RNA binding motif protein X-linked-like-1 OS=Mus musculus GN=Rbmxl1 PE=2 SV=1	sp|Q91VM5|RMXL1_MOUSE	7488	24.04	0.015	K	V(E)QATKPSFESGR	R	ADP-Ribosyl-HCD (KRDES) (DEKRS)	0.5961	HCD
Isoform 2 of Tyrosine-protein kinase BAZ1B OS=Mus musculus GN=Baz1b	sp|Q9Z277-2|BAZ1B_MOUSE	12577	34.16	0.00063	K	LWCHVHLE(K)SLNGPPLKVK	N	ADP-Ribosyl-HCD (KRDES) (DEKRS)	0.592	HCD
Active regulator of SIRT1 OS=Mus musculus GN=Rps19bp1 PE=1 SV=1	sp|Q8C6B9|AROS_MOUSE	6602	22.87	0.0074	K	G(K)APKSALAEYQK	R	ADP-Ribosyl-HCD (KRDES) (DEKRS)	0.5917	HCD
Protein AF-9 OS=Mus musculus GN=Mllt3 PE=1 SV=1	sp|A2AM29|AF9_MOUSE	6278	48.62	0.00014	R	K(K)SSSEALFK	S	ADP-Ribosyl-HCD (KRDES) (DEKRS)	0.5908	HCD
Replication factor C subunit 1 OS=Mus musculus GN=Rfc1 PE=1 SV=2	tr|G3UWX1|G3UWX1_MOUSE	9369	43.08	0.00011	R	KFFGVISSGK(K)PVNETVKNEK	T	ADP-Ribosyl-HCD (KRDES) (DEKRS)	0.5903	HCD
Histone H1t OS=Mus musculus GN=Hist1h1t PE=1 SV=4	sp|Q07133|H1T_MOUSE	8013	25.54	0.014	K	AK(K)MGLPR	A	ADP-Ribosyl-HCD (KRDES) (DEKRS)	0.5818	HCD
Shugoshin 1 OS=Mus musculus GN=Sgo1 PE=2 SV=1	sp|Q9CXH7|SGO1_MOUSE	9891	32.58	0.0026	K	SY(K)EPTLASKLR	R	ADP-Ribosyl-HCD (KRDES) (DEKRS)	0.5802	HCD
Isoform 2 of Tyrosine-protein kinase BAZ1B OS=Mus musculus GN=Baz1b	sp|Q9Z277-2|BAZ1B_MOUSE	10198	30.86	0.035	K	RDSSSLSSPLNP(K)	L	ADP-Ribosyl-HCD (KRDES) (DEKRS)	0.5785	HCD
Poly [ADP-ribose] polymerase OS=Mus musculus GN=Parp1 PE=1 SV=1	tr|Q921K2|Q921K2_MOUSE	3886	28.49	0.0021	K	SAAP(S)(K)KSKGAVKEEGVNK	S	2 ADP-Ribosyl-HCD (KRDES) (DEKRS)	0.5761	HCD
ELK3 member of ETS oncogene family isoform CRA_a OS=Mus musculus GN=Elk3 PE=1 SV=1	tr|G3UVX2|G3UVX2_MOUSE	6368	29.74	0.0021	R	HGL(S)SLKSASR	N	ADP-Ribosyl-HCD (KRDES) (DEKRS)	0.5749	HCD
Isoform 2 of Plasminogen activator inhibitor 1 RNA-binding protein OS=Mus musculus GN=Serbp1	sp|Q9CY58-2|PAIRB_MOUSE	5756	32.1	0.0079	R	SSF(S)HYSGLKHEDKR	G	ADP-Ribosyl-HCD (KRDES) (DEKRS)	0.5721	HCD
Flap endonuclease 1 OS=Mus musculus GN=Fen1 PE=1 SV=1	tr|Q91Z50|Q91Z50_MOUSE	14873	33.41	0.00074	R	QGSTQGRLDDFF(K)VTGSLSSAKR	K	ADP-Ribosyl-HCD (KRDES) (DEKRS)	0.5714	HCD
Flap endonuclease 1 OS=Mus musculus GN=Fen1 PE=1 SV=1	tr|Q91Z50|Q91Z50_MOUSE	15566	27.98	0.014	R	LDDFF(K)VTGSLSSAKR	K	ADP-Ribosyl-HCD (KRDES) (DEKRS)	0.5698	HCD
DNA ligase OS=Mus musculus GN=Lig3 PE=1 SV=1	tr|B1AT03|B1AT03_MOUSE	6564	21.79	0.009	K	HSPM(K)PGEKLAVKSSPVK	V	ADP-Ribosyl-HCD (KRDES) (DEKRS)	0.5667	HCD
Dual-specificity mitogen-activated protein kinase kinase 4 (Fragment) OS=Mus musculus GN=Map2k4 PE=1 SV=1	tr|B1ATL6|B1ATL6_MOUSE	12276	26.43	0.0053	K	AL(K)LNFANPPVKSTAR	F	ADP-Ribosyl-HCD (KRDES) (DEKRS)	0.5656	HCD
MYB binding protein (P160) 1a isoform CRA_b OS=Mus musculus GN=Mybbp1a PE=1 SV=1	tr|Q3U2W2|Q3U2W2_MOUSE	9236	37.99	0.0024	R	(S)PSLLQSGVKK	R	ADP-Ribosyl-HCD (KRDES) (DEKRS)	0.5612	HCD
Protein FAM111A OS=Mus musculus GN=Fam111a PE=2 SV=1	sp|Q9D2L9|F111A_MOUSE	7177	38.76	0.00023	K	R(K)SQISFNPR	K	ADP-Ribosyl-HCD (KRDES) (DEKRS)	0.5588	HCD
Replication factor C subunit 1 OS=Mus musculus GN=Rfc1 PE=1 SV=2	tr|G3UWX1|G3UWX1_MOUSE	1010	28.66	0.0021	K	GRASEDA(K)QPCKSAHR	K	ADP-Ribosyl-HCD (KRDES) (DEKRS)	0.5586	HCD
Isoform 2 of YTH domain-containing protein 1 OS=Mus musculus GN=Ythdc1	sp|E9Q5K9-2|YTDC1_MOUSE	8832	24.85	0.0047	R	QLIS(K)PLSSSVSNNKR	I	ADP-Ribosyl-HCD (KRDES) (DEKRS)	0.5585	HCD
Isoform 2 of Histone H2B type 1-P OS=Mus musculus GN=Hist1h2bp	sp|Q8CGP2-2|H2B1P_MOUSE	8469	35.15	0.00051	M	P(E)PVKSVPAPK	K	ADP-Ribosyl-HCD (KRDES) (DEKRS)	0.5579	HCD
Poly [ADP-ribose] polymerase OS=Mus musculus GN=Parp1 PE=1 SV=1	tr|Q921K2|Q921K2_MOUSE	2691	39.11	0.002	K	GAV(K)EEGVNKSEKR	M	ADP-Ribosyl-HCD (KRDES) (DEKRS)	0.5576	HCD
Prelamin-A/C OS=Mus musculus GN=Lmna PE=1 SV=2	sp|P48678|LMNA_MOUSE	14293	51.67	1.4e-05	R	SFR(S)VGGSGGGSFGDNLVTR	S	ADP-Ribosyl-HCD (KRDES) (DEKRS)	0.5562	HCD
Isoform 2 of Swi5-dependent recombination DNA repair protein 1 homolog OS=Mus musculus GN=Sfr1	sp|Q8BP27-2|SFR1_MOUSE	7273	44.87	0.00013	R	SS(S)HSFCSVVKR	M	ADP-Ribosyl-HCD (KRDES) (DEKRS)	0.5539	HCD
PHD finger protein 3 OS=Mus musculus GN=Phf3 PE=1 SV=1	tr|B2RQG2|B2RQG2_MOUSE	6100	39.97	0.0014	K	(S)VKSQAHSVLK	R	ADP-Ribosyl-HCD (KRDES) (DEKRS)	0.5481	HCD
Isoform 2 of E3 SUMO-protein ligase CBX4 OS=Mus musculus GN=Cbx4	sp|O55187-2|CBX4_MOUSE	9643	42.86	0.00011	K	SG(K)YYYQLNSK	K	ADP-Ribosyl-HCD (KRDES) (DEKRS)	0.5473	HCD
MYB binding protein (P160) 1a isoform CRA_b OS=Mus musculus GN=Mybbp1a PE=1 SV=1	tr|Q3U2W2|Q3U2W2_MOUSE	12534	31.61	0.012	R	(S)PSLLQSGVK	K	ADP-Ribosyl-HCD (KRDES) (DEKRS)	0.5467	HCD
MYB binding protein (P160) 1a isoform CRA_b OS=Mus musculus GN=Mybbp1a PE=1 SV=1	tr|Q3U2W2|Q3U2W2_MOUSE	7842	34.77	0.0064	R	SP(S)LLQSGVKKR	R	ADP-Ribosyl-HCD (KRDES) (DEKRS)	0.5444	HCD
High mobility group protein B2 OS=Mus musculus GN=Hmgb2 PE=1 SV=3	sp|P30681|HMGB2_MOUSE	6417	38.57	0.0012	K	SKF(E)DLAKSDKAR	Y	ADP-Ribosyl-HCD (KRDES) (DEKRS)	0.5424	HCD
Chromobox protein homolog 5 OS=Mus musculus GN=Cbx5 PE=1 SV=1	sp|Q61686|CBX5_MOUSE	6065	53.18	1.2e-05	K	SSF(S)NSADDIKSKK	K	ADP-Ribosyl-HCD (KRDES) (DEKRS)	0.5376	HCD
Protein Hnrnpr OS=Mus musculus GN=Hnrnpr PE=1 SV=1	tr|F7B5B5|F7B5B5_MOUSE	12565	28.25	0.0022	R	STAY(E)DYYYHPPPR	M	ADP-Ribosyl-HCD (KRDES) (DEKRS)	0.5358	HCD
Histone H2B type 2-B OS=Mus musculus GN=Hist2h2bb PE=1 SV=3	sp|Q64525|H2B2B_MOUSE	3357	20.11	0.022	M	PDPA(K)SAPAPKKGSK	K	ADP-Ribosyl-HCD (KRDES) (DEKRS)	0.531	HCD
THO complex subunit 4 OS=Mus musculus GN=Alyref PE=1 SV=3	sp|O08583|THOC4_MOUSE	4827	25.12	0.0061	R	N(R)GSGGFGGGGTR	R	ADP-Ribosyl-HCD (KRDES) (DEKRS)	0.5297	HCD
MYB binding protein (P160) 1a isoform CRA_b OS=Mus musculus GN=Mybbp1a PE=1 SV=1	tr|Q3U2W2|Q3U2W2_MOUSE	12656	34.82	0.0073	R	SP(S)LLQSGVK	K	ADP-Ribosyl-HCD (KRDES) (DEKRS)	0.5284	HCD
Kinesin-like protein OS=Mus musculus GN=Kifc5b PE=1 SV=1	tr|E9PUA5|E9PUA5_MOUSE	10162	35.3	0.0043	K	SS(S)RLPLSASSLKR	G	ADP-Ribosyl-HCD (KRDES) (DEKRS)	0.5273	HCD
Endonuclease 8-like 3 OS=Mus musculus GN=Neil3 PE=1 SV=1	sp|Q8K203|NEIL3_MOUSE	16758	39.52	0.0002	R	KTAFGNTTLVLTDL(S)NKSSALAR	K	ADP-Ribosyl-HCD (KRDES) (DEKRS)	0.5271	HCD
Hepatoma-derived growth factor OS=Mus musculus GN=Hdgf PE=1 SV=2	sp|P51859|HDGF_MOUSE	10336	30.21	0.0015	R	ID(E)MPEAAVKSTANK	Y	ADP-Ribosyl-HCD (KRDES) (DEKRS)	0.5258	HCD
RNA-binding protein 39 (Fragment) OS=Mus musculus GN=Rbm39 PE=1 SV=1	tr|B7ZD61|B7ZD61_MOUSE	11432	25.99	0.0037	R	YR(S)PYSGPKFNSAIR	G	ADP-Ribosyl-HCD (KRDES) (DEKRS)	0.5204	HCD
RNA cytidine acetyltransferase OS=Mus musculus GN=Nat10 PE=1 SV=1	sp|Q8K224|NAT10_MOUSE	6171	34.78	0.00055	K	AGQNASIV(S)LKSDKKR	K	ADP-Ribosyl-HCD (KRDES) (DEKRS)	0.5187	HCD
Blood vessel epicardial substance OS=Mus musculus GN=Pop1 PE=1 SV=1	tr|Q8K205|Q8K205_MOUSE	19266	30.2	0.0031	K	SSN(S)LVFQTLPR	H	ADP-Ribosyl-HCD (KRDES) (DEKRS)	0.5186	HCD
ATP-dependent RNA helicase DDX42 OS=Mus musculus GN=Ddx42 PE=1 SV=3	sp|Q810A7|DDX42_MOUSE	11844	43.63	0.00019	K	AAFQSQY(K)SHFVAASLSNQK	A	ADP-Ribosyl-HCD (KRDES) (DEKRS)	0.5184	HCD
Isoform 2 of Heterochromatin protein 1-binding protein 3 OS=Mus musculus GN=Hp1bp3	sp|Q3TEA8-2|HP1B3_MOUSE	3111	21.3	0.013	K	(K)TPA(K)SQGKTASMKQR	G	2 ADP-Ribosyl-HCD (KRDES) (DEKRS)	0.5183	HCD
PEST proteolytic signal-containing nuclear protein OS=Mus musculus GN=Pcnp PE=1 SV=1	tr|D3YWA4|D3YWA4_MOUSE	6672	24.69	0.0048	R	NIK(S)HLGNVHDQDN	-	ADP-Ribosyl-HCD (KRDES) (DEKRS)	0.5177	HCD
Shugoshin 1 OS=Mus musculus GN=Sgo1 PE=2 SV=1	sp|Q9CXH7|SGO1_MOUSE	8749	47.88	3.2e-05	R	C(S)TIKSYKEPTLASK	L	ADP-Ribosyl-HCD (KRDES) (DEKRS)	0.5166	HCD
Ribosomal L1 domain-containing protein 1 OS=Mus musculus GN=Rsl1d1 PE=1 SV=1	sp|Q8BVY0|RL1D1_MOUSE	8151	24.95	0.01	K	DVQEFRKP(E)ASSFSTPRKSGK	K	ADP-Ribosyl-HCD (KRDES) (DEKRS)	0.5162	HCD
Upstream stimulatory factor 1 OS=Mus musculus GN=Usf1 PE=1 SV=1	tr|Q3UQH7|Q3UQH7_MOUSE	5254	20.03	0.013	R	THPY(S)PKSEAPR	T	ADP-Ribosyl-HCD (KRDES) (DEKRS)	0.5087	HCD
Treslin OS=Mus musculus GN=Ticrr PE=1 SV=2	sp|Q8BQ33|TICRR_MOUSE	9364	34.86	0.0045	R	H(K)SIAEISQTLR	Q	ADP-Ribosyl-HCD (KRDES) (DEKRS)	0.5075	HCD
E3 ubiquitin-protein ligase TRIP12 OS=Mus musculus GN=Trip12 PE=1 SV=1	tr|A0A087WNZ7|A0A087WNZ7_MOUSE	6631	28.28	0.0023	R	HLDQEQQLK(S)AQLPSTSKAHTRK	S	ADP-Ribosyl-HCD (KRDES) (DEKRS)	0.5063	HCD
E3 ubiquitin-protein ligase TRIP12 OS=Mus musculus GN=Trip12 PE=1 SV=1	tr|A0A087WNZ7|A0A087WNZ7_MOUSE	9478	74.51	1e-07	R	HLDQ(E)QQLKSAQLPSTSK	A	ADP-Ribosyl-HCD (KRDES) (DEKRS)	0.506	HCD
RNA-binding protein 39 (Fragment) OS=Mus musculus GN=Rbm39 PE=1 SV=1	tr|B7ZD61|B7ZD61_MOUSE	11458	33.37	0.00074	R	YRSPY(S)GPKFNSAIR	G	ADP-Ribosyl-HCD (KRDES) (DEKRS)	0.5046	HCD
Nucleolar protein 12 OS=Mus musculus GN=Nol12 PE=1 SV=1	sp|Q8BG17|NOL12_MOUSE	6590	36.19	0.0024	R	(K)SKDPLLSQR	I	ADP-Ribosyl-HCD (KRDES) (DEKRS)	0.5031	HCD
Replication factor C subunit 1 OS=Mus musculus GN=Rfc1 PE=1 SV=2	tr|G3UWX1|G3UWX1_MOUSE	1108	37.54	0.00037	R	ASE(D)AKQPCKSAHR	K	ADP-Ribosyl-HCD (KRDES) (DEKRS)	0.5024	HCD
Neurotrophin receptor-interacting factor 1 OS=Mus musculus GN=Zfp110 PE=1 SV=1	tr|A0A0R4J249|A0A0R4J249_MOUSE	9435	57.8	3.8e-06	R	H(K)SQGSLNEVLPR	K	ADP-Ribosyl-HCD (KRDES) (DEKRS)	0.502	HCD
E3 ubiquitin-protein ligase TRIP12 OS=Mus musculus GN=Trip12 PE=1 SV=1	tr|A0A087WNZ7|A0A087WNZ7_MOUSE	7561	72.16	1.7e-07	R	HLDQEQQL(K)SAQLPSTSKAHTR	K	ADP-Ribosyl-HCD (KRDES) (DEKRS)	0.5008	HCD
Isoform 2 of Nucleolar and spindle-associated protein 1 OS=Mus musculus GN=Nusap1	sp|Q9ERH4-2|NUSAP_MOUSE	4408	47.71	5.7e-05	R	K(S)PHVTAPGSASK	G	ADP-Ribosyl-HCD (KRDES) (DEKRS)	0.5001	HCD
Heterogeneous nuclear ribonucleoprotein A1 OS=Mus musculus GN=Hnrnpa1 PE=1 SV=1	tr|Q5EBP8|Q5EBP8_MOUSE	10805	109.64	5.3e-11	R	S(S)GPYGGGGQYFAKPR	N	ADP-Ribosyl-HCD (KRDES) (DEKRS)	0.5	HCD
Heterogeneous nuclear ribonucleoprotein A1 OS=Mus musculus GN=Hnrnpa1 PE=1 SV=1	tr|Q5EBP8|Q5EBP8_MOUSE	10687	74.97	9.3e-08	R	S(S)GPYGGGGQYFAKPR	N	ADP-Ribosyl-HCD (KRDES) (DEKRS)	0.5	HCD
Nucleolar GTP-binding protein 2 OS=Mus musculus GN=Gnl2 PE=1 SV=2	sp|Q99LH1|NOG2_MOUSE	16135	23.91	0.049	K	VHILDTESFESTFGPKSQ(R)	K	ADP-Ribosyl-HCD (KRDES) (DEKRS)	0.5	HCD
Isoform 2 of E3 SUMO-protein ligase CBX4 OS=Mus musculus GN=Cbx4	sp|O55187-2|CBX4_MOUSE	9632	51.68	0.0002	K	SG(K)YYYQLNSK	K	ADP-Ribosyl-HCD (KRDES) (DEKRS)	0.5	HCD
Protein Zfp275 OS=Mus musculus GN=Zfp275 PE=4 SV=1	tr|G3X904|G3X904_MOUSE	4318	39.27	0.00027	R	IHSGA(K)PYGCPHCGK	L	ADP-Ribosyl-HCD (KRDES) (DEKRS)	0.5	HCD
Prelamin-A/C OS=Mus musculus GN=Lmna PE=1 SV=2	sp|P48678|LMNA_MOUSE	14579	65.52	7.2e-07	R	SVGG(S)GGGSFGDNLVTR	S	ADP-Ribosyl-HCD (KRDES) (DEKRS)	0.4999	HCD
Bloom syndrome protein homolog OS=Mus musculus GN=Blm PE=1 SV=1	sp|O88700|BLM_MOUSE	8402	38.14	0.0017	K	S(K)FYGVTGSR	S	ADP-Ribosyl-HCD (KRDES) (DEKRS)	0.4999	HCD
Bloom syndrome protein homolog OS=Mus musculus GN=Blm PE=1 SV=1	sp|O88700|BLM_MOUSE	8397	38	0.00072	K	S(K)FYGVTGSR	S	ADP-Ribosyl-HCD (KRDES) (DEKRS)	0.4999	HCD
Endothelial differentiation-related factor 1 OS=Mus musculus GN=Edf1 PE=1 SV=1	sp|Q9JMG1|EDF1_MOUSE	7297	35.09	0.0059	K	S(K)QAILAAQR	R	ADP-Ribosyl-HCD (KRDES) (DEKRS)	0.4999	HCD
Heterogeneous nuclear ribonucleoprotein U OS=Mus musculus GN=Hnrnpu PE=1 SV=1	sp|Q8VEK3|HNRPU_MOUSE	3820	44.12	0.0064	K	SG(K)NQFNR	G	ADP-Ribosyl-HCD (KRDES) (DEKRS)	0.4998	HCD
MCG113697 OS=Mus musculus GN=Sarnp PE=1 SV=1	tr|B2RXM7|B2RXM7_MOUSE	9777	43.63	8.1e-05	R	FGIVTS(S)AGTGTTEDTEAKKR	K	ADP-Ribosyl-HCD (KRDES) (DEKRS)	0.4998	HCD
MAP7 domain-containing protein 1 OS=Mus musculus GN=Map7d1 PE=1 SV=1	sp|A2AJI0|MA7D1_MOUSE	12806	33.55	0.00084	K	S(S)ATLWNSPSR	N	ADP-Ribosyl-HCD (KRDES) (DEKRS)	0.4996	HCD
Protein Mki67 OS=Mus musculus GN=Mki67 PE=1 SV=1	tr|E9PVX6|E9PVX6_MOUSE	10326	34.72	0.00086	R	AQI(E)KVSVPARPYK	M	ADP-Ribosyl-HCD (KRDES) (DEKRS)	0.4991	HCD
MCG113697 OS=Mus musculus GN=Sarnp PE=1 SV=1	tr|B2RXM7|B2RXM7_MOUSE	9795	38.28	0.00028	R	FGIVTS(S)AGTGTTEDTEAKKR	K	ADP-Ribosyl-HCD (KRDES) (DEKRS)	0.4991	HCD
High mobility group protein HMG-I/HMG-Y OS=Mus musculus GN=Hmga1 PE=1 SV=4	sp|P17095|HMGA1_MOUSE	3769	56.33	5.2e-06	K	S(S)QPLASKQEKDGTEKR	G	ADP-Ribosyl-HCD (KRDES) (DEKRS)	0.499	HCD
High mobility group protein HMG-I/HMG-Y OS=Mus musculus GN=Hmga1 PE=1 SV=4	sp|P17095|HMGA1_MOUSE	3771	52.8	1.1e-05	K	S(S)QPLASKQEKDGTEKR	G	ADP-Ribosyl-HCD (KRDES) (DEKRS)	0.4989	HCD
U3 small nucleolar ribonucleoprotein protein MPP10 OS=Mus musculus GN=Mphosph10 PE=1 SV=2	sp|Q810V0|MPP10_MOUSE	10411	54.29	1.3e-05	K	D(K)PLKSSQAFFSK	L	ADP-Ribosyl-HCD (KRDES) (DEKRS)	0.4988	HCD
Isoform 3 of Heterogeneous nuclear ribonucleoproteins A2/B1 OS=Mus musculus GN=Hnrnpa2b1	sp|O88569-3|ROA2_MOUSE	9697	28.76	0.0026	R	SG(R)GGNFGFGDSR	G	ADP-Ribosyl-HCD (KRDES) (DEKRS)	0.4985	HCD
Protein Gm16494 OS=Mus musculus GN=Gm16494 PE=4 SV=1	tr|E9Q2Z4|E9Q2Z4_MOUSE	5645	34.8	0.0032	R	LSA(K)PAPPKPEPKPK	K	ADP-Ribosyl-HCD (KRDES) (DEKRS)	0.4983	HCD
Non-canonical poly(A) RNA polymerase PAPD5 OS=Mus musculus GN=Papd5 PE=1 SV=1	tr|F8WI26|F8WI26_MOUSE	2959	21.33	0.016	K	QHQGK(S)NTQYYHGK	K	ADP-Ribosyl-HCD (KRDES) (DEKRS)	0.4982	HCD
Flap endonuclease 1 OS=Mus musculus GN=Fen1 PE=1 SV=1	tr|Q91Z50|Q91Z50_MOUSE	19008	26.55	0.026	R	LDDFF(K)VTGSLSSAK	R	ADP-Ribosyl-HCD (KRDES) (DEKRS)	0.4972	HCD
Protein Mki67 OS=Mus musculus GN=Mki67 PE=1 SV=1	tr|E9PVX6|E9PVX6_MOUSE	4587	26.45	0.0033	R	(E)GHSPLSKSSCASQK	V	ADP-Ribosyl-HCD (KRDES) (DEKRS)	0.4969	HCD
Sentrin-specific protease 3 OS=Mus musculus GN=Senp3 PE=1 SV=1	sp|Q9EP97|SENP3_MOUSE	12838	30.18	0.0015	K	SGGGFGP(D)PGSGTTVPTR	R	ADP-Ribosyl-HCD (KRDES) (DEKRS)	0.496	HCD
Isoform 2 of Inner centromere protein OS=Mus musculus GN=Incenp	sp|Q9WU62-2|INCE_MOUSE	12271	25.32	0.0043	R	S(S)VMKSFIK	R	ADP-Ribosyl-HCD (KRDES) (DEKRS)	0.4957	HCD
Nucleolar RNA helicase 2 OS=Mus musculus GN=Ddx21 PE=1 SV=3	sp|Q9JIK5|DDX21_MOUSE	4533	27.63	0.0026	K	TNKKGPSEDDVDPP(K)SR	K	ADP-Ribosyl-HCD (KRDES) (DEKRS)	0.4957	HCD
Heterogeneous nuclear ribonucleoprotein A/B OS=Mus musculus GN=Hnrnpab PE=1 SV=1	tr|Q544Z3|Q544Z3_MOUSE	3624	33.26	0.029	R	GSGGGQG(S)TNYGKSQR	R	ADP-Ribosyl-HCD (KRDES) (DEKRS)	0.4939	HCD
Chromosome alignment-maintaining phosphoprotein 1 (Fragment) OS=Mus musculus GN=Champ1 PE=1 SV=1	tr|A0A140T8S5|A0A140T8S5_MOUSE	10493	40.47	0.00047	K	S(S)PSATSGPWK	S	ADP-Ribosyl-HCD (KRDES) (DEKRS)	0.4934	HCD
High mobility group protein HMG-I/HMG-Y OS=Mus musculus GN=Hmga1 PE=1 SV=4	sp|P17095|HMGA1_MOUSE	4433	20.44	0.015	K	S(S)QPLASKQEK	D	ADP-Ribosyl-HCD (KRDES) (DEKRS)	0.4924	HCD
E3 ubiquitin-protein ligase TRIP12 OS=Mus musculus GN=Trip12 PE=1 SV=1	tr|A0A087WNZ7|A0A087WNZ7_MOUSE	7565	75.09	1.4e-06	R	HLDQEQQLK(S)AQLPSTSKAHTR	K	ADP-Ribosyl-HCD (KRDES) (DEKRS)	0.4915	HCD
Origin recognition complex subunit 1 OS=Mus musculus GN=Orc1 PE=1 SV=2	sp|Q9Z1N2|ORC1_MOUSE	11687	22.38	0.048	K	S(S)LLTLKR	I	ADP-Ribosyl-HCD (KRDES) (DEKRS)	0.4911	HCD
Origin recognition complex subunit 1 OS=Mus musculus GN=Orc1 PE=1 SV=2	sp|Q9Z1N2|ORC1_MOUSE	9626	28.08	0.037	R	EI(K)PSSALETR	V	ADP-Ribosyl-HCD (KRDES) (DEKRS)	0.49	HCD
Heterogeneous nuclear ribonucleoprotein A/B OS=Mus musculus GN=Hnrnpab PE=1 SV=1	tr|Q544Z3|Q544Z3_MOUSE	3343	27.15	0.014	R	GSGGGQG(S)TNYGKSQR	R	ADP-Ribosyl-HCD (KRDES) (DEKRS)	0.4892	HCD
von Willebrand factor A domain-containing protein 5A OS=Mus musculus GN=Vwa5a PE=1 SV=2	sp|Q99KC8|VMA5A_MOUSE	14363	28.19	0.0023	R	FYS(S)FSGGFKGPQPR	S	ADP-Ribosyl-HCD (KRDES) (DEKRS)	0.4889	HCD
DNA repair protein XRCC1 OS=Mus musculus GN=Xrcc1 PE=1 SV=2	sp|Q60596|XRCC1_MOUSE	10274	42.85	0.00019	K	LSVPS(R)TPAAAPASTPAQR	A	ADP-Ribosyl-HCD (KRDES) (DEKRS)	0.4887	HCD
Uncharacterized protein C1orf131 homolog OS=Mus musculus PE=1 SV=1	sp|Q8CIL4|CA131_MOUSE	15835	41.9	0.00012	K	SAP(S)ILSSGQVGQVGKFR	N	ADP-Ribosyl-HCD (KRDES) (DEKRS)	0.4886	HCD
Isoform 2 of Inner centromere protein OS=Mus musculus GN=Incenp	sp|Q9WU62-2|INCE_MOUSE	9709	39.8	0.0005	R	S(S)VMKSFIKR	N	ADP-Ribosyl-HCD (KRDES) (DEKRS)	0.4877	HCD
Chromobox protein homolog 5 OS=Mus musculus GN=Cbx5 PE=1 SV=1	sp|Q61686|CBX5_MOUSE	4803	45.92	0.00056	R	KSSFSNSADDIKSK(K)	K	ADP-Ribosyl-HCD (KRDES) (DEKRS)	0.4855	HCD
Protein FAM64A (Fragment) OS=Mus musculus GN=Fam64a PE=1 SV=1	tr|Q5RIU1|Q5RIU1_MOUSE	8477	53.32	0.00022	R	SA(K)SALGAMSQR	I	ADP-Ribosyl-HCD (KRDES) (DEKRS)	0.4848	HCD
Poly [ADP-ribose] polymerase OS=Mus musculus GN=Parp1 PE=1 SV=1	tr|Q921K2|Q921K2_MOUSE	2710	30.04	0.0016	K	GAVKEEGVN(K)SEKR	M	ADP-Ribosyl-HCD (KRDES) (DEKRS)	0.4843	HCD
Uncharacterized protein C1orf131 homolog OS=Mus musculus PE=1 SV=1	sp|Q8CIL4|CA131_MOUSE	15437	23.03	0.0069	K	SAP(S)ILSSGQVGQVGK	F	ADP-Ribosyl-HCD (KRDES) (DEKRS)	0.483	HCD
Chromobox protein homolog 5 OS=Mus musculus GN=Cbx5 PE=1 SV=1	sp|Q61686|CBX5_MOUSE	7507	67.19	5.2e-07	K	S(S)FSNSADDIKSK	K	ADP-Ribosyl-HCD (KRDES) (DEKRS)	0.482	HCD
Histone H2AX OS=Mus musculus GN=H2afx PE=1 SV=2	sp|P27661|H2AX_MOUSE	6181	32.62	0.0041	K	S(S)ATVGPKAPAVGKK	A	ADP-Ribosyl-HCD (KRDES) (DEKRS)	0.4816	HCD
High mobility group protein HMG-I/HMG-Y OS=Mus musculus GN=Hmga1 PE=1 SV=4	sp|P17095|HMGA1_MOUSE	4323	23.94	0.0057	K	S(S)QPLASKQEKDGTEK	R	ADP-Ribosyl-HCD (KRDES) (DEKRS)	0.4808	HCD
PHD finger protein 3 OS=Mus musculus GN=Phf3 PE=1 SV=1	tr|B2RQG2|B2RQG2_MOUSE	6097	37.13	0.0013	K	SV(K)SQAHSVLK	R	ADP-Ribosyl-HCD (KRDES) (DEKRS)	0.4799	HCD
E3 ubiquitin-protein ligase TRIP12 OS=Mus musculus GN=Trip12 PE=1 SV=1	tr|A0A087WNZ7|A0A087WNZ7_MOUSE	11083	50.61	0.00057	K	TGGS(S)KFDWAAR	F	ADP-Ribosyl-HCD (KRDES) (DEKRS)	0.4796	HCD
MAP7 domain-containing protein 1 OS=Mus musculus GN=Map7d1 PE=1 SV=1	sp|A2AJI0|MA7D1_MOUSE	11424	72.73	3.8e-06	R	LS(K)SSATLWNSPSR	N	ADP-Ribosyl-HCD (KRDES) (DEKRS)	0.4787	HCD
Blood vessel epicardial substance OS=Mus musculus GN=Pop1 PE=1 SV=1	tr|Q8K205|Q8K205_MOUSE	2746	44.54	9.7e-05	K	G(K)PSQSQKQELHSGTSR	Q	ADP-Ribosyl-HCD (KRDES) (DEKRS)	0.4784	HCD
Ribonuclease H2 subunit B OS=Mus musculus GN=Rnaseh2b PE=1 SV=2	sp|Q80ZV0|RNH2B_MOUSE	11640	23.09	0.013	R	VQS(S)AYFSGGQVSR	D	ADP-Ribosyl-HCD (KRDES) (DEKRS)	0.4771	HCD
RNA binding motif protein X-linked-like-1 OS=Mus musculus GN=Rbmxl1 PE=2 SV=1	sp|Q91VM5|RMXL1_MOUSE	8896	34.63	0.00057	K	AIKV(E)QATKPSFESGR	R	ADP-Ribosyl-HCD (KRDES) (DEKRS)	0.4769	HCD
Heterogeneous nuclear ribonucleoprotein U OS=Mus musculus GN=Hnrnpu PE=1 SV=1	sp|Q8VEK3|HNRPU_MOUSE	18996	78.75	1e-07	K	EAAG(K)SSGPTSLFAVTVAPPGAR	Q	ADP-Ribosyl-HCD (KRDES) (DEKRS)	0.4751	HCD
Flap endonuclease 1 OS=Mus musculus GN=Fen1 PE=1 SV=1	tr|Q91Z50|Q91Z50_MOUSE	19001	43.07	9.1e-05	R	LD(D)FFKVTGSLSSAK	R	ADP-Ribosyl-HCD (KRDES) (DEKRS)	0.4751	HCD
MCG68069 OS=Mus musculus GN=Npm1 PE=1 SV=1	tr|Q5SQB7|Q5SQB7_MOUSE	4765	39.24	0.00047	K	NAQK(S)NQNGKDLKPSTPR	S	ADP-Ribosyl-HCD (KRDES) (DEKRS)	0.4739	HCD
Isoform 2 of Inner centromere protein OS=Mus musculus GN=Incenp	sp|Q9WU62-2|INCE_MOUSE	6527	32.11	0.0029	R	S(S)V(M)KSFIKR	N	ADP-Ribosyl-HCD (KRDES) (DEKRS); Oxidation (M)	0.4734	HCD
Pre-mRNA-splicing factor CWC25 homolog OS=Mus musculus GN=Cwc25 PE=2 SV=2	sp|Q9DBF7|CWC25_MOUSE	10213	43.02	0.00023	M	GGGDLNL(K)KSWHPQTLR	N	ADP-Ribosyl-HCD (KRDES) (DEKRS)	0.4714	HCD
Nucleolar protein 7 OS=Mus musculus GN=Nol7 PE=1 SV=1	sp|Q9D7Z3|NOL7_MOUSE	8060	45.47	7.7e-05	R	QEAA(K)HFIHSCLYGSDSKR	T	ADP-Ribosyl-HCD (KRDES) (DEKRS)	0.4708	HCD
MAP7 domain-containing protein 1 OS=Mus musculus GN=Map7d1 PE=1 SV=1	sp|A2AJI0|MA7D1_MOUSE	11437	45.31	0.00011	R	LS(K)SSATLWNSPSR	N	ADP-Ribosyl-HCD (KRDES) (DEKRS)	0.4684	HCD
Isoform 2 of E3 ubiquitin-protein ligase UHRF1 OS=Mus musculus GN=Uhrf1	sp|Q8VDF2-2|UHRF1_MOUSE	5411	61.52	2.3e-06	K	S(K)QKSTGPTLSSPR	A	ADP-Ribosyl-HCD (KRDES) (DEKRS)	0.4682	HCD
Protein FAM64A (Fragment) OS=Mus musculus GN=Fam64a PE=1 SV=1	tr|Q5RIU1|Q5RIU1_MOUSE	8482	28.99	0.011	R	SA(K)SALGAMSQR	I	ADP-Ribosyl-HCD (KRDES) (DEKRS)	0.4672	HCD
MCG68069 OS=Mus musculus GN=Npm1 PE=1 SV=1	tr|Q5SQB7|Q5SQB7_MOUSE	4775	30.9	0.0016	K	NAQK(S)NQNGKDLKPSTPR	S	ADP-Ribosyl-HCD (KRDES) (DEKRS)	0.4663	HCD
Histone H2B type 1-M OS=Mus musculus GN=Hist1h2bm PE=1 SV=2	sp|P10854|H2B1M_MOUSE	2932	28.09	0.0023	M	PEPT(K)SAPAPKKGSK	K	ADP-Ribosyl-HCD (KRDES) (DEKRS)	0.4662	HCD
Ribosome biogenesis regulatory protein homolog OS=Mus musculus GN=Rrs1 PE=1 SV=1	sp|Q9CYH6|RRS1_MOUSE	9347	23.41	0.0064	K	KH(S)WPSALAGK	K	ADP-Ribosyl-HCD (KRDES) (DEKRS)	0.4659	HCD
Kinesin-like protein KIFC1 (Fragment) OS=Mus musculus GN=Kifc1 PE=1 SV=1	tr|G3UXN2|G3UXN2_MOUSE	7473	25.62	0.0077	K	SSSRVPLSAS(R)	L	ADP-Ribosyl-HCD (KRDES) (DEKRS)	0.4634	HCD
E3 ubiquitin-protein ligase TRIP12 OS=Mus musculus GN=Trip12 PE=1 SV=1	tr|A0A087WNZ7|A0A087WNZ7_MOUSE	9580	66.62	5.7e-07	R	HLDQEQQLK(S)AQLPSTSK	A	ADP-Ribosyl-HCD (KRDES) (DEKRS)	0.4629	HCD
MCG116386 isoform CRA_a OS=Mus musculus GN=Rbm3 PE=1 SV=1	tr|Q545K5|Q545K5_MOUSE	5564	42.22	0.00013	R	S(R)DYSGSQGGYDR	Y	ADP-Ribosyl-HCD (KRDES) (DEKRS)	0.4624	HCD
ELK3 member of ETS oncogene family isoform CRA_a OS=Mus musculus GN=Elk3 PE=1 SV=1	tr|G3UVX2|G3UVX2_MOUSE	6371	36.56	0.00038	R	HGLS(S)LKSASR	N	ADP-Ribosyl-HCD (KRDES) (DEKRS)	0.4605	HCD
Isoform 2 of SAFB-like transcription modulator OS=Mus musculus GN=Sltm	sp|Q8CH25-2|SLTM_MOUSE	8913	46.47	5.1e-05	R	GS(S)SGFKPFKSGPPR	R	ADP-Ribosyl-HCD (KRDES) (DEKRS)	0.4583	HCD
Poly [ADP-ribose] polymerase OS=Mus musculus GN=Parp1 PE=1 SV=1	tr|Q921K2|Q921K2_MOUSE	3304	36.84	0.0035	K	GAV(K)EEGVNKSEK	R	ADP-Ribosyl-HCD (KRDES) (DEKRS)	0.456	HCD
Origin recognition complex subunit 1 OS=Mus musculus GN=Orc1 PE=1 SV=2	sp|Q9Z1N2|ORC1_MOUSE	8618	34.33	0.0006	K	S(S)CDSLDYQK	T	ADP-Ribosyl-HCD (KRDES) (DEKRS)	0.4558	HCD
MCG5400 OS=Mus musculus GN=Myl12a PE=1 SV=1	tr|Q6ZWQ9|Q6ZWQ9_MOUSE	5447	29.25	0.0029	M	SSK(R)AKT(K)	T	2 ADP-Ribosyl-HCD (KRDES) (DEKRS)	0.4558	HCD
Ribosomal L1 domain-containing protein 1 OS=Mus musculus GN=Rsl1d1 PE=1 SV=1	sp|Q8BVY0|RL1D1_MOUSE	11319	29.55	0.0049	K	KATSLLTQ(S)GLASSAPAKSPGAQK	K	ADP-Ribosyl-HCD (KRDES) (DEKRS)	0.4526	HCD
Isoform 2 of E3 ubiquitin-protein ligase UHRF1 OS=Mus musculus GN=Uhrf1	sp|Q8VDF2-2|UHRF1_MOUSE	5880	36.16	0.00041	K	TGK(S)(K)QKSTGPTLSSPR	A	2 ADP-Ribosyl-HCD (KRDES) (DEKRS)	0.4503	HCD
XIAP-associated factor 1 OS=Mus musculus GN=Xaf1 PE=1 SV=3	sp|Q5NBU8|XAF1_MOUSE	11301	20.17	0.046	K	KQNGTVALPL(K)SGLQQR	A	ADP-Ribosyl-HCD (KRDES) (DEKRS)	0.4501	HCD
Bloom syndrome protein homolog OS=Mus musculus GN=Blm PE=1 SV=1	sp|O88700|BLM_MOUSE	6934	25.88	0.004	K	TTS(K)SKFYGVTGSR	S	ADP-Ribosyl-HCD (KRDES) (DEKRS)	0.4477	HCD
Bromodomain-containing protein 4 OS=Mus musculus GN=Brd4 PE=1 SV=1	tr|Q3UH70|Q3UH70_MOUSE	8737	37.12	0.00033	K	HPTTPSSTA(K)SSSDSFEHFR	R	ADP-Ribosyl-HCD (KRDES) (DEKRS)	0.4473	HCD
Isoform 2 of Telomere-associated protein RIF1 OS=Mus musculus GN=Rif1	sp|Q6PR54-2|RIF1_MOUSE	6638	28.6	0.004	R	SHSSNS(S)PIIKSVK	T	ADP-Ribosyl-HCD (KRDES) (DEKRS)	0.4464	HCD
Replication factor C subunit 1 OS=Mus musculus GN=Rfc1 PE=1 SV=2	tr|G3UWX1|G3UWX1_MOUSE	9241	41.96	0.0002	K	S(E)KLSLSYKPGK	V	ADP-Ribosyl-HCD (KRDES) (DEKRS)	0.4458	HCD
High mobility group protein B2 OS=Mus musculus GN=Hmgb2 PE=1 SV=3	sp|P30681|HMGB2_MOUSE	6420	56.79	9.7e-06	K	S(K)FEDLAKSDKAR	Y	ADP-Ribosyl-HCD (KRDES) (DEKRS)	0.441	HCD
Chromobox protein homolog 5 OS=Mus musculus GN=Cbx5 PE=1 SV=1	sp|Q61686|CBX5_MOUSE	7283	54.36	1.1e-05	K	SSF(S)NSADDIKSK	K	ADP-Ribosyl-HCD (KRDES) (DEKRS)	0.4385	HCD
DNA topoisomerase 1 OS=Mus musculus GN=Top1 PE=1 SV=2	sp|Q04750|TOP1_MOUSE	11119	26.45	0.0033	R	APPKTF(E)KSMMNLQSK	I	ADP-Ribosyl-HCD (KRDES) (DEKRS)	0.4379	HCD
E3 ubiquitin-protein ligase TRIP12 OS=Mus musculus GN=Trip12 PE=1 SV=1	tr|A0A087WNZ7|A0A087WNZ7_MOUSE	8335	53.5	1.8e-05	K	RHLDQEQQLK(S)AQLPSTSK	A	ADP-Ribosyl-HCD (KRDES) (DEKRS)	0.4377	HCD
DEAD (Asp-Glu-Ala-Asp) box polypeptide 17 isoform CRA_a OS=Mus musculus GN=Ddx17 PE=1 SV=1	tr|Q3U741|Q3U741_MOUSE	10249	52.79	1.1e-05	R	S(S)QSSSQQFSGIGR	S	ADP-Ribosyl-HCD (KRDES) (DEKRS)	0.4368	HCD
Protein Zfp948 OS=Mus musculus GN=Zfp948 PE=1 SV=1	tr|Q6DFU8|Q6DFU8_MOUSE	5958	61.43	1.7e-06	K	HGGHFS(S)THSLKSSSIAQDQR	T	ADP-Ribosyl-HCD (KRDES) (DEKRS)	0.4362	HCD
Histone H2AX OS=Mus musculus GN=H2afx PE=1 SV=2	sp|P27661|H2AX_MOUSE	6297	31.08	0.0053	K	KS(S)ATVGPKAPAVGK	K	ADP-Ribosyl-HCD (KRDES) (DEKRS)	0.4347	HCD
Ribosomal L1 domain-containing protein 1 OS=Mus musculus GN=Rsl1d1 PE=1 SV=1	sp|Q8BVY0|RL1D1_MOUSE	9468	52.75	1.1e-05	K	KATSLLTQSGLA(S)SAPAKSPGAQKK	K	ADP-Ribosyl-HCD (KRDES) (DEKRS)	0.4341	HCD
Isoform 2 of E3 ubiquitin-protein ligase UHRF1 OS=Mus musculus GN=Uhrf1	sp|Q8VDF2-2|UHRF1_MOUSE	5885	39.93	0.0002	K	TGK(S)(K)QKSTGPTLSSPR	A	2 ADP-Ribosyl-HCD (KRDES) (DEKRS)	0.433	HCD
E3 ubiquitin-protein ligase TRIP12 OS=Mus musculus GN=Trip12 PE=1 SV=1	tr|A0A087WNZ7|A0A087WNZ7_MOUSE	7568	58.16	4.2e-06	R	HLDQEQQL(K)SAQLPSTSKAHTR	K	ADP-Ribosyl-HCD (KRDES) (DEKRS)	0.43	HCD
Replication factor C subunit 1 OS=Mus musculus GN=Rfc1 PE=1 SV=2	tr|G3UWX1|G3UWX1_MOUSE	10946	21.05	0.016	R	KFFGVIS(S)GKKPVNETVK	N	ADP-Ribosyl-HCD (KRDES) (DEKRS)	0.4289	HCD
Blood vessel epicardial substance OS=Mus musculus GN=Pop1 PE=1 SV=1	tr|Q8K205|Q8K205_MOUSE	19308	41.13	0.00047	K	SSN(S)LVFQTLPR	H	ADP-Ribosyl-HCD (KRDES) (DEKRS)	0.4268	HCD
Histone H2B type 1-H OS=Mus musculus GN=Hist1h2bh PE=1 SV=3	sp|Q64478|H2B1H_MOUSE	4377	21.99	0.017	K	AVTKYTS(S)K	-	ADP-Ribosyl-HCD (KRDES) (DEKRS)	0.4247	HCD
Poly [ADP-ribose] polymerase OS=Mus musculus GN=Parp1 PE=1 SV=1	tr|Q921K2|Q921K2_MOUSE	2786	33.73	0.00084	K	GAVKEEGVNKSEK(R)	M	ADP-Ribosyl-HCD (KRDES) (DEKRS)	0.4228	HCD
Flap endonuclease 1 OS=Mus musculus GN=Fen1 PE=1 SV=1	tr|Q91Z50|Q91Z50_MOUSE	15723	23.06	0.0069	R	LDDFF(K)VTGSLSSAKR	K	ADP-Ribosyl-HCD (KRDES) (DEKRS)	0.4214	HCD
MYB binding protein (P160) 1a isoform CRA_b OS=Mus musculus GN=Mybbp1a PE=1 SV=1	tr|Q3U2W2|Q3U2W2_MOUSE	8120	31.52	0.0019	K	NA(K)DIPSDTQSPVSTK	R	ADP-Ribosyl-HCD (KRDES) (DEKRS)	0.4199	HCD
MYB binding protein (P160) 1a isoform CRA_b OS=Mus musculus GN=Mybbp1a PE=1 SV=1	tr|Q3U2W2|Q3U2W2_MOUSE	7618	33.22	0.0069	R	SPSLLQ(S)GVKKR	R	ADP-Ribosyl-HCD (KRDES) (DEKRS)	0.4198	HCD
Isoform 2 of Histone-lysine N-methyltransferase NSD2 OS=Mus musculus GN=Whsc1	sp|Q8BVE8-2|NSD2_MOUSE	10680	33.51	0.00072	R	TSSY(K)AIEAASSLKSQAATK	N	ADP-Ribosyl-HCD (KRDES) (DEKRS)	0.417	HCD
MYB binding protein (P160) 1a isoform CRA_b OS=Mus musculus GN=Mybbp1a PE=1 SV=1	tr|Q3U2W2|Q3U2W2_MOUSE	6878	35.24	0.00065	K	NAK(D)IPSDTQSPVSTKR	K	ADP-Ribosyl-HCD (KRDES) (DEKRS)	0.4165	HCD
Replication factor C subunit 1 OS=Mus musculus GN=Rfc1 PE=1 SV=2	tr|G3UWX1|G3UWX1_MOUSE	1112	24.56	0.005	R	ASE(D)AKQPCKSAHR	K	ADP-Ribosyl-HCD (KRDES) (DEKRS)	0.4161	HCD
Heterogeneous nuclear ribonucleoprotein A3 OS=Mus musculus GN=Hnrnpa3 PE=1 SV=1	tr|A2AL12|A2AL12_MOUSE	9903	117.79	9.3e-12	R	S(S)GSPYGGGYGSGGGSGGYGSR	R	ADP-Ribosyl-HCD (KRDES) (DEKRS)	0.4149	HCD
Histone H2B type 1-B OS=Mus musculus GN=Hist1h2bb PE=1 SV=3	sp|Q64475|H2B1B_MOUSE	2701	22.12	0.0084	M	P(E)PSKSAPAPKKGSK	K	ADP-Ribosyl-HCD (KRDES) (DEKRS)	0.4103	HCD
Isoform 2 of Tyrosine-protein kinase BAZ1B OS=Mus musculus GN=Baz1b	sp|Q9Z277-2|BAZ1B_MOUSE	13164	21.53	0.0096	K	LWCHVHLE(K)SLNGPPLKVK	N	ADP-Ribosyl-HCD (KRDES) (DEKRS)	0.4064	HCD
Poly [ADP-ribose] polymerase OS=Mus musculus GN=Parp1 PE=1 SV=1	tr|Q921K2|Q921K2_MOUSE	3322	39.62	0.00042	K	GAVKEEGVNKS(E)K	R	ADP-Ribosyl-HCD (KRDES) (DEKRS)	0.4045	HCD
Protein Rbm15 OS=Mus musculus GN=Rbm15 PE=1 SV=1	tr|Q0VBL3|Q0VBL3_MOUSE	5261	25.82	0.0038	R	SLHL(D)KSSSR	G	ADP-Ribosyl-HCD (KRDES) (DEKRS)	0.4039	HCD
Poly [ADP-ribose] polymerase OS=Mus musculus GN=Parp1 PE=1 SV=1	tr|Q921K2|Q921K2_MOUSE	3881	22.58	0.0076	K	SAAP(S)(K)KSKGAVKEEGVNK	S	2 ADP-Ribosyl-HCD (KRDES) (DEKRS)	0.4031	HCD
Protein Mki67 OS=Mus musculus GN=Mki67 PE=1 SV=1	tr|E9PVX6|E9PVX6_MOUSE	9101	40.06	0.0018	K	LAHDTSILK(S)TQQQKPDSVKPLR	T	ADP-Ribosyl-HCD (KRDES) (DEKRS)	0.4001	HCD
Isoform 2 of Protein timeless homolog OS=Mus musculus GN=Timeless	sp|Q9R1X4-2|TIM_MOUSE	19234	23.48	0.0063	R	FGGSYIVQGL(K)SIGEKDVVFHK	G	ADP-Ribosyl-HCD (KRDES) (DEKRS)	0.3991	HCD
Ribosomal L1 domain-containing protein 1 OS=Mus musculus GN=Rsl1d1 PE=1 SV=1	sp|Q8BVY0|RL1D1_MOUSE	11044	40.65	0.00016	K	KATSLLTQSGLAS(S)APAKSPGAQK	K	ADP-Ribosyl-HCD (KRDES) (DEKRS)	0.3988	HCD
Protein Mki67 OS=Mus musculus GN=Mki67 PE=1 SV=1	tr|E9PVX6|E9PVX6_MOUSE	7710	41.48	0.00015	K	S(S)GSTPVTAASSPK	V	ADP-Ribosyl-HCD (KRDES) (DEKRS)	0.3953	HCD
Heterogeneous nuclear ribonucleoprotein A1 OS=Mus musculus GN=Hnrnpa1 PE=1 SV=1	tr|Q5EBP8|Q5EBP8_MOUSE	6410	39.48	0.00021	R	NQGGYGGS(S)SSSSYGSGR	R	ADP-Ribosyl-HCD (KRDES) (DEKRS)	0.3929	HCD
MCG22852 OS=Mus musculus GN=Zfp111 PE=2 SV=1	tr|Q9R164|Q9R164_MOUSE	8418	36.93	0.00051	K	SKPS(K)CDYGKPFNLR	C	ADP-Ribosyl-HCD (KRDES) (DEKRS)	0.3887	HCD
Protein Mki67 OS=Mus musculus GN=Mki67 PE=1 SV=1	tr|E9PVX6|E9PVX6_MOUSE	5984	52.77	4.4e-05	R	AKS(S)GSTPVTAASSPK	V	ADP-Ribosyl-HCD (KRDES) (DEKRS)	0.3872	HCD
Protein 1110059E24Rik OS=Mus musculus GN=1110059E24Rik PE=1 SV=1	tr|J3QNC2|J3QNC2_MOUSE	8404	23.13	0.0068	K	HQNTFTFKN(D)KFDKSVQTK	V	ADP-Ribosyl-HCD (KRDES) (DEKRS)	0.3854	HCD
Heterogeneous nuclear ribonucleoprotein A3 OS=Mus musculus GN=Hnrnpa3 PE=1 SV=1	tr|A2AL12|A2AL12_MOUSE	9872	20.59	0.012	R	S(S)GSPYGGGYGSGGGSGGYGSR	R	ADP-Ribosyl-HCD (KRDES) (DEKRS)	0.3807	HCD
MCG116386 isoform CRA_a OS=Mus musculus GN=Rbm3 PE=1 SV=1	tr|Q545K5|Q545K5_MOUSE	5574	30.75	0.002	R	SR(D)YSGSQGGYDR	Y	ADP-Ribosyl-HCD (KRDES) (DEKRS)	0.3797	HCD
SMC5-SMC6 complex localization factor protein 2 OS=Mus musculus GN=Fam178a PE=1 SV=1	tr|E9Q839|E9Q839_MOUSE	10653	31.17	0.0012	K	HTEAVPGK(S)NLSTLENGHLSR	K	ADP-Ribosyl-HCD (KRDES) (DEKRS)	0.3795	HCD
Origin recognition complex subunit 1 OS=Mus musculus GN=Orc1 PE=1 SV=2	sp|Q9Z1N2|ORC1_MOUSE	7024	33.56	0.0011	R	WSK(K)SSCDSLDYQK	T	ADP-Ribosyl-HCD (KRDES) (DEKRS)	0.3774	HCD
Isoform 2 of Bcl-2-associated transcription factor 1 OS=Mus musculus GN=Bclaf1	sp|Q8K019-2|BCLF1_MOUSE	8134	33.52	0.00072	K	RPKEEEWDPEYTP(K)SK	K	ADP-Ribosyl-HCD (KRDES) (DEKRS)	0.3694	HCD
Chromobox protein homolog 5 OS=Mus musculus GN=Cbx5 PE=1 SV=1	sp|Q61686|CBX5_MOUSE	4815	54.65	1.1e-05	R	KSSFSNSADDI(K)SKK	K	ADP-Ribosyl-HCD (KRDES) (DEKRS)	0.3663	HCD
Lupus La protein homolog OS=Mus musculus GN=Ssb PE=1 SV=1	tr|Q564E6|Q564E6_MOUSE	7681	23.63	0.022	K	KITDDQQ(E)SLNKWKSK	G	ADP-Ribosyl-HCD (KRDES) (DEKRS)	0.364	HCD
Poly [ADP-ribose] polymerase OS=Mus musculus GN=Parp1 PE=1 SV=1	tr|Q921K2|Q921K2_MOUSE	2680	35.7	0.00045	K	GAVKEEGVNKSE(K)R	M	ADP-Ribosyl-HCD (KRDES) (DEKRS)	0.362	HCD
High mobility group protein B2 OS=Mus musculus GN=Hmgb2 PE=1 SV=3	sp|P30681|HMGB2_MOUSE	6390	22.19	0.021	K	FEDLA(K)SDKAR	Y	ADP-Ribosyl-HCD (KRDES) (DEKRS)	0.3597	HCD
DNA repair protein XRCC1 OS=Mus musculus GN=Xrcc1 PE=1 SV=2	sp|Q60596|XRCC1_MOUSE	15432	67.39	1e-06	R	INKTSSASTSDPAGP(S)YAAATLQASSAASSASPVPK	V	ADP-Ribosyl-HCD (KRDES) (DEKRS)	0.3585	HCD
Signal recognition particle 14 kDa protein OS=Mus musculus GN=Srp14 PE=1 SV=1	tr|A2AUM6|A2AUM6_MOUSE	11153	66.89	5.4e-07	R	KS(S)VEGLEPAENKCLLR	A	ADP-Ribosyl-HCD (KRDES) (DEKRS)	0.3549	HCD
Isoform 2 of E3 ubiquitin-protein ligase UHRF1 OS=Mus musculus GN=Uhrf1	sp|Q8VDF2-2|UHRF1_MOUSE	5409	49.31	0.00032	K	SKQ(K)STGPTLSSPR	A	ADP-Ribosyl-HCD (KRDES) (DEKRS)	0.3522	HCD
Nuclear factor 1 (Fragment) OS=Mus musculus GN=Nfix PE=1 SV=1	tr|D3YZ00|D3YZ00_MOUSE	13833	47.24	6.3e-05	K	SG(K)LDFCSALSSQGSSPR	M	ADP-Ribosyl-HCD (KRDES) (DEKRS)	0.3514	HCD
MCG68069 OS=Mus musculus GN=Npm1 PE=1 SV=1	tr|Q5SQB7|Q5SQB7_MOUSE	5970	22.57	0.0089	K	SVRDTPAKNAQ(K)(S)NQNGKDLKPSTPR	S	2 ADP-Ribosyl-HCD (KRDES) (DEKRS)	0.3492	HCD
Isoform 2 of E3 ubiquitin-protein ligase UHRF1 OS=Mus musculus GN=Uhrf1	sp|Q8VDF2-2|UHRF1_MOUSE	7029	20.25	0.013	K	S(K)Q(K)STGPTLSSPR	A	2 ADP-Ribosyl-HCD (KRDES) (DEKRS)	0.3488	HCD
Endonuclease 8-like 3 OS=Mus musculus GN=Neil3 PE=1 SV=1	sp|Q8K203|NEIL3_MOUSE	10794	71.46	6.3e-07	K	FKPAHTSATEL(K)SYNSGLSNSELQTNR	T	ADP-Ribosyl-HCD (KRDES) (DEKRS)	0.3476	HCD
Isoform 2 of Histone-lysine N-methyltransferase NSD2 OS=Mus musculus GN=Whsc1	sp|Q8BVE8-2|NSD2_MOUSE	8558	23.87	0.03	K	AIEAAS(S)LKSQAATK	N	ADP-Ribosyl-HCD (KRDES) (DEKRS)	0.3437	HCD
Chromobox protein homolog 5 OS=Mus musculus GN=Cbx5 PE=1 SV=1	sp|Q61686|CBX5_MOUSE	4801	30.63	0.0023	R	KSSFSNSADDI(K)SKK	K	ADP-Ribosyl-HCD (KRDES) (DEKRS)	0.3427	HCD
Ribosomal L1 domain-containing protein 1 OS=Mus musculus GN=Rsl1d1 PE=1 SV=1	sp|Q8BVY0|RL1D1_MOUSE	9464	40.14	0.00061	K	KATSLLTQSGLAS(S)APAKSPGAQKK	K	ADP-Ribosyl-HCD (KRDES) (DEKRS)	0.3343	HCD
Heterogeneous nuclear ribonucleoprotein A1 OS=Mus musculus GN=Hnrnpa1 PE=1 SV=1	tr|Q5EBP8|Q5EBP8_MOUSE	10752	85.53	3.5e-08	K	GGNFGGRS(S)GPYGGGGQYFAKPR	N	ADP-Ribosyl-HCD (KRDES) (DEKRS)	0.3333	HCD
Heterogeneous nuclear ribonucleoprotein A1 OS=Mus musculus GN=Hnrnpa1 PE=1 SV=1	tr|Q5EBP8|Q5EBP8_MOUSE	10648	53.29	2.9e-05	K	GGNFGGRS(S)GPYGGGGQYFAKPR	N	ADP-Ribosyl-HCD (KRDES) (DEKRS)	0.3333	HCD
Heterogeneous nuclear ribonucleoprotein U OS=Mus musculus GN=Hnrnpu PE=1 SV=1	sp|Q8VEK3|HNRPU_MOUSE	23713	65.09	2.1e-06	K	SSGPT(S)LFAVTVAPPGAR	Q	ADP-Ribosyl-HCD (KRDES) (DEKRS)	0.3333	HCD
General transcription factor II-I OS=Mus musculus GN=Gtf2i PE=1 SV=1	tr|G3UYD0|G3UYD0_MOUSE	10191	47.5	0.00045	R	LKST(E)PPPPPPVPEPANAGKR	K	ADP-Ribosyl-HCD (KRDES) (DEKRS)	0.3332	HCD
Probable ATP-dependent RNA helicase DDX5 OS=Mus musculus GN=Ddx5 PE=1 SV=2	sp|Q61656|DDX5_MOUSE	10633	32.7	0.0019	-	MSSYSSDRDRGRD(R)GFGAPR	F	ADP-Ribosyl-HCD (KRDES) (DEKRS)	0.3326	HCD
High mobility group protein B2 OS=Mus musculus GN=Hmgb2 PE=1 SV=3	sp|P30681|HMGB2_MOUSE	7115	32.88	0.0036	K	S(K)FEDLAKSDK	A	ADP-Ribosyl-HCD (KRDES) (DEKRS)	0.3325	HCD
General transcription factor II-I OS=Mus musculus GN=Gtf2i PE=1 SV=1	tr|G3UYD0|G3UYD0_MOUSE	11743	24.86	0.0061	R	LKST(E)PPPPPPVPEPANAGK	R	ADP-Ribosyl-HCD (KRDES) (DEKRS)	0.3305	HCD
E3 ubiquitin-protein ligase TRIP12 OS=Mus musculus GN=Trip12 PE=1 SV=1	tr|A0A087WNZ7|A0A087WNZ7_MOUSE	7558	29.32	0.0029	R	HLDQEQQLK(S)AQLPSTSKAHTR	K	ADP-Ribosyl-HCD (KRDES) (DEKRS)	0.3293	HCD
E3 ubiquitin-protein ligase TRIP12 OS=Mus musculus GN=Trip12 PE=1 SV=1	tr|A0A087WNZ7|A0A087WNZ7_MOUSE	11087	21.16	0.028	K	TGGSS(K)FDWAAR	F	ADP-Ribosyl-HCD (KRDES) (DEKRS)	0.3291	HCD
Nuclear speckle splicing regulatory protein 1 OS=Mus musculus GN=Nsrp1 PE=1 SV=1	sp|Q5NCR9|NSRP1_MOUSE	10905	23.13	0.011	R	HLLNQAVGE(E)AAPKSSFR	E	ADP-Ribosyl-HCD (KRDES) (DEKRS)	0.3284	HCD
Thyroid hormone receptor-associated protein 3 OS=Mus musculus GN=Thrap3 PE=1 SV=1	sp|Q569Z6|TR150_MOUSE	7674	59.22	4.4e-06	R	SREEEWDPEYTPKSK(K)	Y	ADP-Ribosyl-HCD (KRDES) (DEKRS)	0.3283	HCD
Thyroid hormone receptor-associated protein 3 OS=Mus musculus GN=Thrap3 PE=1 SV=1	sp|Q569Z6|TR150_MOUSE	9298	26.06	0.0062	R	SREEEWDPEYTPKS(K)	K	ADP-Ribosyl-HCD (KRDES) (DEKRS)	0.3236	HCD
Isoform 2 of Hepatoma-derived growth factor-related protein 2 OS=Mus musculus GN=Hdgfrp2	sp|Q3UMU9-2|HDGR2_MOUSE	4630	49.19	0.00011	K	KLAK(K)SQLPGSESAR	K	ADP-Ribosyl-HCD (KRDES) (DEKRS)	0.3212	HCD
MCG68069 OS=Mus musculus GN=Npm1 PE=1 SV=1	tr|Q5SQB7|Q5SQB7_MOUSE	5114	32.61	0.0022	R	DTPAKNAQK(S)NQNGKDLKPSTPR	S	ADP-Ribosyl-HCD (KRDES) (DEKRS)	0.32	HCD
High mobility group protein B2 OS=Mus musculus GN=Hmgb2 PE=1 SV=3	sp|P30681|HMGB2_MOUSE	6418	24.89	0.045	K	SKFE(D)LAKSDKAR	Y	ADP-Ribosyl-HCD (KRDES) (DEKRS)	0.3197	HCD
Protein Taf15 OS=Mus musculus GN=Taf15 PE=1 SV=1	tr|Q8BQ46|Q8BQ46_MOUSE	5791	26.2	0.0036	R	SGGGYGGD(R)SGGGYGGDR	G	ADP-Ribosyl-HCD (KRDES) (DEKRS)	0.3164	HCD
Protein Mki67 OS=Mus musculus GN=Mki67 PE=1 SV=1	tr|E9PVX6|E9PVX6_MOUSE	9786	32.1	0.0013	K	LYQSMKEELDV(K)SQK	S	ADP-Ribosyl-HCD (KRDES) (DEKRS)	0.3102	HCD
Isoform 2 of E3 ubiquitin-protein ligase UHRF1 OS=Mus musculus GN=Uhrf1	sp|Q8VDF2-2|UHRF1_MOUSE	6911	20.15	0.013	K	SKQ(K)(S)TGPTLSSPR	A	2 ADP-Ribosyl-HCD (KRDES) (DEKRS)	0.3091	HCD
MCG68069 OS=Mus musculus GN=Npm1 PE=1 SV=1	tr|Q5SQB7|Q5SQB7_MOUSE	4957	70.85	6.8e-07	K	SVRDTPAKNAQKSNQNG(K)DLKPSTPR	S	ADP-Ribosyl-HCD (KRDES) (DEKRS)	0.309	HCD
Hepatoma-derived growth factor OS=Mus musculus GN=Hdgf PE=1 SV=2	sp|P51859|HDGF_MOUSE	21640	25.65	0.0039	K	STANKYQVFFFGTH(E)TAFLGPKDLFPYEESKEK	F	ADP-Ribosyl-HCD (KRDES) (DEKRS)	0.3074	HCD
Isoform 2 of Tyrosine-protein kinase BAZ1B OS=Mus musculus GN=Baz1b	sp|Q9Z277-2|BAZ1B_MOUSE	6588	21.4	0.026	R	KDHSNLPDD(D)YCPRSK	K	ADP-Ribosyl-HCD (KRDES) (DEKRS)	0.307	HCD
DNA ligase OS=Mus musculus GN=Lig3 PE=1 SV=1	tr|B1AT03|B1AT03_MOUSE	11766	36.16	0.00041	R	KFSGFSAA(K)PNNSEQAPSSPAPGTSLSASK	C	ADP-Ribosyl-HCD (KRDES) (DEKRS)	0.3061	HCD
X-ray repair cross-complementing protein 6 OS=Mus musculus GN=Xrcc6 PE=1 SV=1	tr|A0A0R4J187|A0A0R4J187_MOUSE	11820	30.56	0.0014	K	AHGLKSGP(K)KQELLDALIR	H	ADP-Ribosyl-HCD (KRDES) (DEKRS)	0.3058	HCD
Poly [ADP-ribose] polymerase OS=Mus musculus GN=Parp1 PE=1 SV=1	tr|Q921K2|Q921K2_MOUSE	2694	31.85	0.001	K	GAVKEEGVNKSE(K)R	M	ADP-Ribosyl-HCD (KRDES) (DEKRS)	0.3025	HCD
Replication factor C subunit 1 OS=Mus musculus GN=Rfc1 PE=1 SV=2	tr|G3UWX1|G3UWX1_MOUSE	10773	21.14	0.01	K	FFGVISSG(K)KPVNETVKNEK	T	ADP-Ribosyl-HCD (KRDES) (DEKRS)	0.3012	HCD
Isoform 3 of Interleukin enhancer-binding factor 3 OS=Mus musculus GN=Ilf3	sp|Q9Z1X4-3|ILF3_MOUSE	10658	41.15	0.00047	K	ASYSSGYQSHQGQQQPYNQ(S)QYSSYGTPQGK	Q	ADP-Ribosyl-HCD (KRDES) (DEKRS)	0.301	HCD
DEAH (Asp-Glu-Ala-His) box polypeptide 15 isoform CRA_a OS=Mus musculus GN=Dhx15 PE=1 SV=1	tr|Q3UKJ6|Q3UKJ6_MOUSE	6626	29.38	0.0019	R	HRLDLGEDYPSGK(K)R	A	ADP-Ribosyl-HCD (KRDES) (DEKRS)	0.2995	HCD
DEAH (Asp-Glu-Ala-His) box polypeptide 15 isoform CRA_a OS=Mus musculus GN=Dhx15 PE=1 SV=1	tr|Q3UKJ6|Q3UKJ6_MOUSE	9613	28.52	0.017	R	HRLDLGE(D)YPSGK	K	ADP-Ribosyl-HCD (KRDES) (DEKRS)	0.2984	HCD
Replication factor C subunit 1 OS=Mus musculus GN=Rfc1 PE=1 SV=2	tr|G3UWX1|G3UWX1_MOUSE	9524	28.91	0.002	K	FFGVISSG(K)KPVNETVKNEKTK	A	ADP-Ribosyl-HCD (KRDES) (DEKRS)	0.2978	HCD
Isoform 2 of Tyrosine-protein kinase BAZ1B OS=Mus musculus GN=Baz1b	sp|Q9Z277-2|BAZ1B_MOUSE	5449	34.23	0.00062	R	KDHSNLPDDDYCPRS(K)K	A	ADP-Ribosyl-HCD (KRDES) (DEKRS)	0.2977	HCD
Protein Mki67 OS=Mus musculus GN=Mki67 PE=1 SV=1	tr|E9PVX6|E9PVX6_MOUSE	6641	33.95	0.0013	R	KVPEIGNNGTQVS(K)	A	ADP-Ribosyl-HCD (KRDES) (DEKRS)	0.2956	HCD
Replication factor C subunit 1 OS=Mus musculus GN=Rfc1 PE=1 SV=2	tr|G3UWX1|G3UWX1_MOUSE	10775	25.72	0.0039	K	FFGVISSG(K)KPVNETVKNEK	T	ADP-Ribosyl-HCD (KRDES) (DEKRS)	0.2956	HCD
Origin recognition complex subunit 1 OS=Mus musculus GN=Orc1 PE=1 SV=2	sp|Q9Z1N2|ORC1_MOUSE	7020	32.74	0.0037	R	WSKK(S)SCDSLDYQK	T	ADP-Ribosyl-HCD (KRDES) (DEKRS)	0.2886	HCD
Blood vessel epicardial substance OS=Mus musculus GN=Pop1 PE=1 SV=1	tr|Q8K205|Q8K205_MOUSE	2743	29.95	0.023	K	GKPSQSQ(K)QELHSGTSR	Q	ADP-Ribosyl-HCD (KRDES) (DEKRS)	0.2882	HCD
Isoform 2 of Methyl-CpG-binding domain protein 2 OS=Mus musculus GN=Mbd2	sp|Q9Z2E1-2|MBD2_MOUSE	14466	23.59	0.0067	K	SGLSAG(K)SDVYYFSPSGK	K	ADP-Ribosyl-HCD (KRDES) (DEKRS)	0.2881	HCD
Signal recognition particle 14 kDa protein OS=Mus musculus GN=Srp14 PE=1 SV=1	tr|A2AUM6|A2AUM6_MOUSE	11150	30.17	0.0047	R	KSSVEGL(E)PAENKCLLR	A	ADP-Ribosyl-HCD (KRDES) (DEKRS)	0.2818	HCD
Protein Mki67 OS=Mus musculus GN=Mki67 PE=1 SV=1	tr|E9PVX6|E9PVX6_MOUSE	9103	34.97	0.0019	K	LAHDTSILK(S)TQQQKPDSVKPLR	T	ADP-Ribosyl-HCD (KRDES) (DEKRS)	0.2784	HCD
Heterogeneous nuclear ribonucleoprotein A1 OS=Mus musculus GN=Hnrnpa1 PE=1 SV=1	tr|Q5EBP8|Q5EBP8_MOUSE	10314	29.33	0.0018	R	SSGPYGGGGQYFAKP(R)NQGGYGGSSSSSSYGSGR	R	ADP-Ribosyl-HCD (KRDES) (DEKRS)	0.2743	HCD
Protein Mki67 OS=Mus musculus GN=Mki67 PE=1 SV=1	tr|E9PVX6|E9PVX6_MOUSE	9565	23.76	0.0059	R	NTLKEPVGDSINV(E)EVKKSTK	Q	ADP-Ribosyl-HCD (KRDES) (DEKRS)	0.2724	HCD
Nucleolar transcription factor 1 OS=Mus musculus GN=Ubtf PE=1 SV=1	tr|A2AWT7|A2AWT7_MOUSE	13880	26.67	0.012	R	DYIQKHPELNIS(E)EGITKSTLTK	A	ADP-Ribosyl-HCD (KRDES) (DEKRS)	0.2698	HCD
High mobility group protein B2 OS=Mus musculus GN=Hmgb2 PE=1 SV=3	sp|P30681|HMGB2_MOUSE	11188	21	0.014	K	KHPDS(S)VNFAEFSK	K	ADP-Ribosyl-HCD (KRDES) (DEKRS)	0.2697	HCD
Treacle protein OS=Mus musculus GN=Tcof1 PE=1 SV=1	tr|H3BL37|H3BL37_MOUSE	8295	30.06	0.0016	K	SSQVRPV(S)TVTPGSSGK	G	ADP-Ribosyl-HCD (KRDES) (DEKRS)	0.2655	HCD
Isoform 2 of ATPase family AAA domain-containing protein 5 OS=Mus musculus GN=Atad5	sp|Q4QY64-2|ATAD5_MOUSE	4379	24.58	0.0051	R	KT(S)LTTEKPQSTK	A	ADP-Ribosyl-HCD (KRDES) (DEKRS)	0.2593	HCD
Isoform 2 of Bcl-2-associated transcription factor 1 OS=Mus musculus GN=Bclaf1	sp|Q8K019-2|BCLF1_MOUSE	6742	36.41	0.00094	K	RPKEEEWDPEYTPKS(K)K	Y	ADP-Ribosyl-HCD (KRDES) (DEKRS)	0.2584	HCD
Isoform 2 of Tyrosine-protein kinase BAZ1B OS=Mus musculus GN=Baz1b	sp|Q9Z277-2|BAZ1B_MOUSE	6058	21.57	0.018	R	KDHSNLPDDDYCPRS(K)KANLGK	N	ADP-Ribosyl-HCD (KRDES) (DEKRS)	0.2571	HCD
Isoform 2 of Plasminogen activator inhibitor 1 RNA-binding protein OS=Mus musculus GN=Serbp1	sp|Q9CY58-2|PAIRB_MOUSE	5753	20.82	0.05	R	SSFSHYSGL(K)HEDKR	G	ADP-Ribosyl-HCD (KRDES) (DEKRS)	0.2568	HCD
Replication factor C subunit 1 OS=Mus musculus GN=Rfc1 PE=1 SV=2	tr|G3UWX1|G3UWX1_MOUSE	1110	37.94	0.00051	R	ASEDA(K)QPCKSAHR	K	ADP-Ribosyl-HCD (KRDES) (DEKRS)	0.2508	HCD
Replication factor C subunit 1 OS=Mus musculus GN=Rfc1 PE=1 SV=2	tr|G3UWX1|G3UWX1_MOUSE	9343	34.09	0.0011	R	KFFGVISSG(K)KPVNETVKNEK	T	ADP-Ribosyl-HCD (KRDES) (DEKRS)	0.2507	HCD
Thyroid hormone receptor-associated protein 3 OS=Mus musculus GN=Thrap3 PE=1 SV=1	sp|Q569Z6|TR150_MOUSE	7669	44.91	9e-05	R	SREEEWDPEYTPKSK(K)	Y	ADP-Ribosyl-HCD (KRDES) (DEKRS)	0.2498	HCD
Nuclear speckle splicing regulatory protein 1 OS=Mus musculus GN=Nsrp1 PE=1 SV=1	sp|Q5NCR9|NSRP1_MOUSE	10909	57.69	8.7e-06	R	HLLNQAVGEEAAPKSSF(R)	E	ADP-Ribosyl-HCD (KRDES) (DEKRS)	0.2492	HCD
HN1-like protein OS=Mus musculus GN=AY358078 PE=2 SV=1	tr|Q6UY53|Q6UY53_MOUSE	13292	40.46	0.00016	R	SHNKVLNPPGGKSSL(S)FY	-	ADP-Ribosyl-HCD (KRDES) (DEKRS)	0.2491	HCD
Bloom syndrome protein homolog OS=Mus musculus GN=Blm PE=1 SV=1	sp|O88700|BLM_MOUSE	6932	23.91	0.015	K	TTSKS(K)FYGVTGSR	S	ADP-Ribosyl-HCD (KRDES) (DEKRS)	0.249	HCD
DNA topoisomerase 2-alpha OS=Mus musculus GN=Top2a PE=1 SV=2	sp|Q01320|TOP2A_MOUSE	10479	39.86	0.00096	K	IKSENV(E)GTPAEDGAEPGSLR	Q	ADP-Ribosyl-HCD (KRDES) (DEKRS)	0.2485	HCD
High mobility group protein HMG-I/HMG-Y OS=Mus musculus GN=Hmga1 PE=1 SV=4	sp|P17095|HMGA1_MOUSE	3766	33.27	0.0012	K	SSQPLAS(K)QEKDGTEKR	G	ADP-Ribosyl-HCD (KRDES) (DEKRS)	0.2479	HCD
MCG68069 OS=Mus musculus GN=Npm1 PE=1 SV=1	tr|Q5SQB7|Q5SQB7_MOUSE	5119	45.37	0.00016	R	DTPAKNAQK(S)NQNGKDLKPSTPR	S	ADP-Ribosyl-HCD (KRDES) (DEKRS)	0.2455	HCD
Protein Mki67 OS=Mus musculus GN=Mki67 PE=1 SV=1	tr|E9PVX6|E9PVX6_MOUSE	9570	28	0.0071	R	NTLKEPVGDSINVEEVK(K)STK	Q	ADP-Ribosyl-HCD (KRDES) (DEKRS)	0.2443	HCD
Heterogeneous nuclear ribonucleoprotein U OS=Mus musculus GN=Hnrnpu PE=1 SV=1	sp|Q8VEK3|HNRPU_MOUSE	18993	67.22	2.1e-06	K	EAAGKS(S)GPTSLFAVTVAPPGAR	Q	ADP-Ribosyl-HCD (KRDES) (DEKRS)	0.2442	HCD
HN1-like protein OS=Mus musculus GN=AY358078 PE=2 SV=1	tr|Q6UY53|Q6UY53_MOUSE	13247	20.38	0.012	R	SHNKVLNPPGGKSSL(S)FY	-	ADP-Ribosyl-HCD (KRDES) (DEKRS)	0.2434	HCD
Isoform 2 of E3 ubiquitin-protein ligase UHRF1 OS=Mus musculus GN=Uhrf1	sp|Q8VDF2-2|UHRF1_MOUSE	5882	30.14	0.0096	K	TGKSKQ(K)(S)TGPTLSSPR	A	2 ADP-Ribosyl-HCD (KRDES) (DEKRS)	0.2433	HCD
DNA topoisomerase 2-alpha OS=Mus musculus GN=Top2a PE=1 SV=2	sp|Q01320|TOP2A_MOUSE	1210	30.59	0.0014	K	TATKSQS(S)VSTAGTKKR	A	ADP-Ribosyl-HCD (KRDES) (DEKRS)	0.2424	HCD
Zinc finger protein 41 OS=Mus musculus GN=Zfp41 PE=2 SV=2	sp|Q02526|ZFP41_MOUSE	11570	28.41	0.0022	K	THTGEKPYGCE(E)CGKSFAYSSCLIR	H	ADP-Ribosyl-HCD (KRDES) (DEKRS)	0.2344	HCD
Protein Mki67 OS=Mus musculus GN=Mki67 PE=1 SV=1	tr|E9PVX6|E9PVX6_MOUSE	10593	32.19	0.0016	R	AAEES(R)ETQLLVSGR	A	ADP-Ribosyl-HCD (KRDES) (DEKRS)	0.2331	HCD
Protein Zfp948 OS=Mus musculus GN=Zfp948 PE=1 SV=1	tr|Q6DFU8|Q6DFU8_MOUSE	5954	29.4	0.004	K	HGGHFSSTHSL(K)SSSIAQDQR	T	ADP-Ribosyl-HCD (KRDES) (DEKRS)	0.2318	HCD
RNA binding motif protein X-linked-like-1 OS=Mus musculus GN=Rbmxl1 PE=2 SV=1	sp|Q91VM5|RMXL1_MOUSE	9032	29.1	0.0019	R	DSYSSS(R)SDLYSSGR	D	ADP-Ribosyl-HCD (KRDES) (DEKRS)	0.2233	HCD
Poly [ADP-ribose] polymerase OS=Mus musculus GN=Parp1 PE=1 SV=1	tr|Q921K2|Q921K2_MOUSE	999	22.65	0.035	K	SKGAVKE(E)GVNKSEKR	M	ADP-Ribosyl-HCD (KRDES) (DEKRS)	0.2205	HCD
Hepatoma-derived growth factor OS=Mus musculus GN=Hdgf PE=1 SV=2	sp|P51859|HDGF_MOUSE	24051	22.46	0.011	R	IDEMP(E)AAVKSTANKYQVFFFGTHETAFLGPK	D	ADP-Ribosyl-HCD (KRDES) (DEKRS)	0.2184	HCD
DNA ligase OS=Mus musculus GN=Lig3 PE=1 SV=1	tr|Q3UC82|Q3UC82_MOUSE	11617	36.56	0.00037	R	KFSGFSAKPNNS(E)QAPSSPAPGTSLSASK	C	ADP-Ribosyl-HCD (KRDES) (DEKRS)	0.2154	HCD
DNA-(apurinic or apyrimidinic site) lyase (Fragment) OS=Mus musculus GN=Apex1 PE=1 SV=1	tr|F6QA74|F6QA74_MOUSE	2696	25.62	0.0069	K	KAAADDGEEPKSEPET(K)KSK	G	ADP-Ribosyl-HCD (KRDES) (DEKRS)	0.2119	HCD
Hepatoma-derived growth factor OS=Mus musculus GN=Hdgf PE=1 SV=2	sp|P51859|HDGF_MOUSE	22700	23.3	0.0065	R	IDE(M)PEAAVKSTAN(K)YQVFFFGTHETAFLGPK	D	ADP-Ribosyl-HCD (KRDES) (DEKRS); Oxidation (M)	0.2089	HCD
Protein Mki67 OS=Mus musculus GN=Mki67 PE=1 SV=1	tr|E9PVX6|E9PVX6_MOUSE	9076	27.14	0.0028	R	SFRYEDGNHEDGSKPT(E)FPGKSLGKEPSR	R	ADP-Ribosyl-HCD (KRDES) (DEKRS)	0.2062	HCD
MCG68069 OS=Mus musculus GN=Npm1 PE=1 SV=1	tr|Q5SQB7|Q5SQB7_MOUSE	4953	29.68	0.016	K	SVRDTPAKNAQKSNQNGK(D)LKPSTPR	S	ADP-Ribosyl-HCD (KRDES) (DEKRS)	0.2036	HCD
Zinc finger protein ZFAT OS=Mus musculus GN=Zfat PE=4 SV=1	tr|E0CX30|E0CX30_MOUSE	11393	23.94	0.0088	R	RGYQEYAIQQTPYEQPMKSS(R)	L	ADP-Ribosyl-HCD (KRDES) (DEKRS)	0.1995	HCD
Nucleolar transcription factor 1 OS=Mus musculus GN=Ubtf PE=1 SV=1	tr|A2AWT7|A2AWT7_MOUSE	13523	23.91	0.0057	R	DYIQKHPELNISE(E)GITKSTLTKAER	Q	ADP-Ribosyl-HCD (KRDES) (DEKRS)	0.1983	HCD
Rho GTPase-activating protein 11A OS=Mus musculus GN=Arhgap11a PE=1 SV=2	sp|Q80Y19|RHGBA_MOUSE	11317	29.64	0.0018	R	LCKQENKSNGHI(K)FPLDDLTNHER	L	ADP-Ribosyl-HCD (KRDES) (DEKRS)	0.1983	HCD
Isoform 2 of Tyrosine-protein kinase BAZ1B OS=Mus musculus GN=Baz1b	sp|Q9Z277-2|BAZ1B_MOUSE	9722	21.66	0.016	K	RDSS(S)LSSPLNPK	L	ADP-Ribosyl-HCD (KRDES) (DEKRS)	0.1982	HCD
MCG68069 OS=Mus musculus GN=Npm1 PE=1 SV=1	tr|Q5SQB7|Q5SQB7_MOUSE	4932	34.62	0.0017	K	SVRDTPAKNAQKSNQNG(K)DLKPSTPR	S	ADP-Ribosyl-HCD (KRDES) (DEKRS)	0.1966	HCD
Lupus La protein homolog OS=Mus musculus GN=Ssb PE=1 SV=1	tr|Q564E6|Q564E6_MOUSE	7120	29.68	0.0016	K	ITDDQQESLN(K)WKSKGGHAGGR	F	ADP-Ribosyl-HCD (KRDES) (DEKRS)	0.1959	HCD
RNA binding motif protein X-linked-like-1 OS=Mus musculus GN=Rbmxl1 PE=2 SV=1	sp|Q91VM5|RMXL1_MOUSE	9029	30.6	0.0016	R	DSYS(S)SRSDLYSSGR	D	ADP-Ribosyl-HCD (KRDES) (DEKRS)	0.1916	HCD
E3 ubiquitin-protein ligase TRIP12 OS=Mus musculus GN=Trip12 PE=1 SV=1	tr|A0A087WNZ7|A0A087WNZ7_MOUSE	7613	26.41	0.0059	R	EKEQS(K)TGGSSKFDWAAR	F	ADP-Ribosyl-HCD (KRDES) (DEKRS)	0.1892	HCD
DNA ligase OS=Mus musculus GN=Lig3 PE=1 SV=1	tr|B1AT03|B1AT03_MOUSE	11768	37.04	0.00049	R	KFSGFSAAKPNNS(E)QAPSSPAPGTSLSASK	C	ADP-Ribosyl-HCD (KRDES) (DEKRS)	0.185	HCD
DNA ligase OS=Mus musculus GN=Lig3 PE=1 SV=1	tr|B1AT03|B1AT03_MOUSE	10703	53.46	1.5e-05	R	KFSGFSAAKPNNS(E)QAPSSPAPGTSLSASKCDPK	H	ADP-Ribosyl-HCD (KRDES) (DEKRS)	0.1819	HCD
DNA ligase OS=Mus musculus GN=Lig3 PE=1 SV=1	tr|Q3UC82|Q3UC82_MOUSE	11623	26.76	0.0031	R	KFSGFSAKPNNS(E)QAPSSPAPGTSLSASK	C	ADP-Ribosyl-HCD (KRDES) (DEKRS)	0.17	HCD
DNA ligase OS=Mus musculus GN=Lig3 PE=1 SV=1	tr|Q3UC82|Q3UC82_MOUSE	10564	25.43	0.0066	R	KFSGFSAKPNNSEQAPS(S)PAPGTSLSASKCDPK	H	ADP-Ribosyl-HCD (KRDES) (DEKRS)	0.1671	HCD
Heterogeneous nuclear ribonucleoprotein U OS=Mus musculus GN=Hnrnpu PE=1 SV=1	sp|Q8VEK3|HNRPU_MOUSE	15515	57.02	1.2e-05	R	GAGKEAAGKSSGPT(S)LFAVTVAPPGAR	Q	ADP-Ribosyl-HCD (KRDES) (DEKRS)	0.1667	HCD
MCG68069 OS=Mus musculus GN=Npm1 PE=1 SV=1	tr|Q5SQB7|Q5SQB7_MOUSE	5115	26.28	0.016	R	DTPAKNAQKSNQNGK(D)LKPSTPR	S	ADP-Ribosyl-HCD (KRDES) (DEKRS)	0.1659	HCD
Isoform 2 of Tyrosine-protein kinase BAZ1B OS=Mus musculus GN=Baz1b	sp|Q9Z277-2|BAZ1B_MOUSE	6695	22.58	0.008	K	DHSNLPDDDYCPRS(K)K	A	ADP-Ribosyl-HCD (KRDES) (DEKRS)	0.145	HCD
Transcriptional repressor CTCF OS=Mus musculus GN=Ctcf PE=1 SV=2	sp|Q61164|CTCF_MOUSE	3972	26.39	0.0054	R	HADNCAGPDGVEGENGGETKKSK(R)	G	ADP-Ribosyl-HCD (KRDES) (DEKRS)	0.1242	HCD
Protein RTF2 homolog OS=Mus musculus GN=Rtfdc1 PE=1 SV=1	sp|Q99K95|RTF2_MOUSE	12127	20.91	0.016	R	SIADSEESETY(K)SIFTSHSSAKR	S	ADP-Ribosyl-HCD (KRDES) (DEKRS)	0.1212	HCD
E3 ubiquitin-protein ligase TRIP12 OS=Mus musculus GN=Trip12 PE=1 SV=1	tr|A0A087WNZ7|A0A087WNZ7_MOUSE	12039	27.21	0.0028	K	YSPPRDDDKVDNQAKSPTTTQSP(K)SSFLASLNPK	T	ADP-Ribosyl-HCD (KRDES) (DEKRS)	0.1145	HCD
THO complex subunit 4 OS=Mus musculus GN=Alyref PE=1 SV=3	sp|O08583|THOC4_MOUSE	14286	23.34	0.018	R	NRPAPYSRPKQLPDKWQHDLFD(S)GFGGGAGVETGGK	L	ADP-Ribosyl-HCD (KRDES) (DEKRS)	0.1109	HCD
DNA ligase OS=Mus musculus GN=Lig3 PE=1 SV=1	tr|B1AT03|B1AT03_MOUSE	11762	20.32	0.012	R	KFSGFSAAKPNNSEQAPS(S)PAPGTSLSASK	C	ADP-Ribosyl-HCD (KRDES) (DEKRS)	0.0995	HCD
